# Supplementary material for: The landscape of cell-free mitochondrial DNA in liquid biopsy for cancer detection
Source: Genome Biol. 2023 Oct 12;24:229. doi: 10.1186/s13059-023-03074-w (PMC10571306; doi:10.1186/s13059-023-03074-w)
Supplement: Supplementary file 1 — Additional file 1: Table S1. mtDNA proportions in xenograft mice. [file 13059_2023_3074_MOESM1_ESM.xlsx]

## Sheet: read_proportions2_trim_filt
SLX	mouse_ID	tumor_mass_count	tumor_mass_count_over_2mm	PCI_total	mtDNA_human_reads	mtDNA_mouse_reads	human_all_reads	mouse_all_reads	human_mtDNA_fraction	human_nuclear_fraction
LP0051_04	850072	0	0	0	4	3418	34450	45151942	8.85222e-08	0.000762398
LP0051_06	850083	0	0	0	2	11067	32392	43893282	4.55315e-08	0.000737428
LP0086_31	862108	0	0	0	81	1359	169830	18555316	4.32573e-06	0.00906962
LP0086_35	862120	1	1	2	65	2717	82726	36765542	1.76399e-06	0.00224504
LP0086_38	862107	9	2	5	99	1449	45000	9881138	9.97367e-06	0.00453349
LP0051_02	850060	5	4	7	40	3624	384844	49053322	8.09092e-07	0.00778435
LP0086_33	862109	15	7	8	221	8878	1225338	12004214	1.6705e-05	0.0926213
LP0051_05	850064	38	22	12	206	7230	1160912	46812960	4.294e-06	0.0241988
LP0051_08	850061	26	10	12	305	1432	3713200	77628328	3.74962e-06	0.0456495
LP0051_03	850057	36	26	14	249	1857	2673246	56365696	4.21756e-06	0.0452794
LP0051_07	850056	49	39	18	124	1493	2162918	93217698	1.30005e-06	0.0226767
LP0086_36	862117	118	47	18	218	1377	667748	18140734	1.15905e-05	0.0355025
LP0051_01	850081	18	18	19	1109	5194	7036960	35635894	2.59884e-05	0.164905
