# Supplementary material for: The landscape of cell-free mitochondrial DNA in liquid biopsy for cancer detection
Source: Genome Biol. 2023 Oct 12;24:229. doi: 10.1186/s13059-023-03074-w (PMC10571306; doi:10.1186/s13059-023-03074-w)
Supplement: Supplementary file 3 — Additional file 3: Table S2. mtDNA proportions and metadata for all clinical plasma samples. [file 13059_2023_3074_MOESM3_ESM.csv]

patient_id	sample_id	study	collection_center	collection_tube	cancer_healthy	pathology	tissue_type	timepoint	TNM_stage_grouped	cfDNA_quantification_method	cfDNA_concentration_ngmL_plasma	library_prep	ichorCNA_tumor_fraction	ichorCNA_TF_groups	MAF	mutation	Assay for MAF	mapped_reads	mtDNA_reads	P_mtDNA_perc
NA	LP0020_01	N1	N	edta	healthy	NA	healthy	NA	NA	Tapestation cfDNA kit	NA	ThruPLEX® Plasma-seq Kit	0.01951	healthy	NA	NA	NA	12075574	579	0.004794803
NA	LP0020_02	N1	N	edta	healthy	NA	healthy	NA	NA	Tapestation cfDNA kit	NA	ThruPLEX® Plasma-seq Kit	0.01191	healthy	NA	NA	NA	3797571	499	0.013139978
NA	LP0020_03	N1	N	edta	healthy	NA	healthy	NA	NA	Tapestation cfDNA kit	NA	ThruPLEX® Plasma-seq Kit	0.01137	healthy	NA	NA	NA	5051481	195	0.003860254
NA	LP0020_04	N1	N	edta	healthy	NA	healthy	NA	NA	Tapestation cfDNA kit	NA	ThruPLEX® Plasma-seq Kit	0.0152	healthy	NA	NA	NA	1587486	55	0.003464597
NA	LP0020_05	N1	N	edta	healthy	NA	healthy	NA	NA	Tapestation cfDNA kit	NA	ThruPLEX® Plasma-seq Kit	0.02285	healthy	NA	NA	NA	5128641	416	0.008111311
NA	LP0020_06	N1	N	edta	healthy	NA	healthy	NA	NA	Tapestation cfDNA kit	NA	ThruPLEX® Plasma-seq Kit	0.0246	healthy	NA	NA	NA	3045170	193	0.006337906
NA	LP0020_07	N1	N	edta	healthy	NA	healthy	NA	NA	Tapestation cfDNA kit	NA	ThruPLEX® Plasma-seq Kit	0.01331	healthy	NA	NA	NA	5397487	957	0.017730473
NA	LP0020_08	N1	N	edta	healthy	NA	healthy	NA	NA	Tapestation cfDNA kit	NA	ThruPLEX® Plasma-seq Kit	0.019	healthy	NA	NA	NA	3499664	167	0.004771887
NA	LP0020_09	N1	N	edta	healthy	NA	healthy	NA	NA	Tapestation cfDNA kit	NA	ThruPLEX® Plasma-seq Kit	0.01193	healthy	NA	NA	NA	9244683	771	0.008339929
NA	LP0020_10	N1	N	edta	healthy	NA	healthy	NA	NA	Tapestation cfDNA kit	NA	ThruPLEX® Plasma-seq Kit	0.01302	healthy	NA	NA	NA	3328917	135	0.004055373
NA	LP0020_12	N1	N	edta	healthy	NA	healthy	NA	NA	Tapestation cfDNA kit	NA	ThruPLEX® Plasma-seq Kit	0.01015	healthy	NA	NA	NA	20221732	959	0.004742423
NA	LP0020_13	N1	N	edta	healthy	NA	healthy	NA	NA	Tapestation cfDNA kit	NA	ThruPLEX® Plasma-seq Kit	0.0107	healthy	NA	NA	NA	11628536	428	0.003680601
NA	LP0020_14	N1	N	edta	healthy	NA	healthy	NA	NA	Tapestation cfDNA kit	NA	ThruPLEX® Plasma-seq Kit	0.01525	healthy	NA	NA	NA	7367358	565	0.007668964
NA	LP0020_15	N1	N	edta	healthy	NA	healthy	NA	NA	Tapestation cfDNA kit	NA	ThruPLEX® Plasma-seq Kit	0.01332	healthy	NA	NA	NA	8258101	197	0.002385536
NA	LP0020_16	N1	N	edta	healthy	NA	healthy	NA	NA	Tapestation cfDNA kit	NA	ThruPLEX® Plasma-seq Kit	0.009465	healthy	NA	NA	NA	13124969	1446	0.011017169
NA	LP0020_17	N1	N	edta	healthy	NA	healthy	NA	NA	Tapestation cfDNA kit	NA	ThruPLEX® Plasma-seq Kit	0.02612	healthy	NA	NA	NA	2636677	89	0.003375461
NA	LP0020_19	N1	N	edta	healthy	NA	healthy	NA	NA	Tapestation cfDNA kit	NA	ThruPLEX® Plasma-seq Kit	0.01839	healthy	NA	NA	NA	11906164	431	0.003619974
NA	LP0020_20	N1	N	edta	healthy	NA	healthy	NA	NA	Tapestation cfDNA kit	NA	ThruPLEX® Plasma-seq Kit	0.01555	healthy	NA	NA	NA	6604617	236	0.003573258
NA	LP0020_21	N1	N	edta	healthy	NA	healthy	NA	NA	Tapestation cfDNA kit	NA	ThruPLEX® Plasma-seq Kit	0.01608	healthy	NA	NA	NA	4060094	238	0.005861933
NA	LP0020_22	N1	N	edta	healthy	NA	healthy	NA	NA	Tapestation cfDNA kit	NA	ThruPLEX® Plasma-seq Kit	0.04555	healthy	NA	NA	NA	1175924	67	0.005697647
NA	LP0020_23	N1	N	edta	healthy	NA	healthy	NA	NA	Tapestation cfDNA kit	NA	ThruPLEX® Plasma-seq Kit	0.01788	healthy	NA	NA	NA	1356387	62	0.004570967
NA	LP0020_24	N1	N	edta	healthy	NA	healthy	NA	NA	Tapestation cfDNA kit	NA	ThruPLEX® Plasma-seq Kit	0.02282	healthy	NA	NA	NA	2124686	56	0.002635684
NA	LP0021_01	N1	N	edta	healthy	NA	healthy	NA	NA	Tapestation cfDNA kit	NA	ThruPLEX® Plasma-seq Kit	0.01605	healthy	NA	NA	NA	4991738	211	0.004226985
NA	LP0021_02	N1	N	edta	healthy	NA	healthy	NA	NA	Tapestation cfDNA kit	NA	ThruPLEX® Plasma-seq Kit	0.009307	healthy	NA	NA	NA	6768601	275	0.004062878
NA	LP0021_03	N1	N	edta	healthy	NA	healthy	NA	NA	Tapestation cfDNA kit	NA	ThruPLEX® Plasma-seq Kit	0.02118	healthy	NA	NA	NA	4969381	96	0.00193183
NA	LP0021_04	N1	N	edta	healthy	NA	healthy	NA	NA	Tapestation cfDNA kit	NA	ThruPLEX® Plasma-seq Kit	0.01075	healthy	NA	NA	NA	2689248	124	0.004610954
NA	LP0021_05	N1	N	edta	healthy	NA	healthy	NA	NA	Tapestation cfDNA kit	NA	ThruPLEX® Plasma-seq Kit	0.01758	healthy	NA	NA	NA	2449856	700	0.028573108
NA	LP0021_06	N1	N	edta	healthy	NA	healthy	NA	NA	Tapestation cfDNA kit	NA	ThruPLEX® Plasma-seq Kit	0.01172	healthy	NA	NA	NA	5952495	222	0.003729529
NA	LP0021_07	N1	N	edta	healthy	NA	healthy	NA	NA	Tapestation cfDNA kit	NA	ThruPLEX® Plasma-seq Kit	0.01967	healthy	NA	NA	NA	4949717	1296	0.026183315
NA	LP0021_08	N1	N	edta	healthy	NA	healthy	NA	NA	Tapestation cfDNA kit	NA	ThruPLEX® Plasma-seq Kit	0.03155	healthy	NA	NA	NA	3732620	220	0.005893983
NA	LP0021_09	N1	N	edta	healthy	NA	healthy	NA	NA	Tapestation cfDNA kit	NA	ThruPLEX® Plasma-seq Kit	0.02183	healthy	NA	NA	NA	2267237	60	0.002646393
NA	LP0021_10	N1	N	edta	healthy	NA	healthy	NA	NA	Tapestation cfDNA kit	NA	ThruPLEX® Plasma-seq Kit	0.02283	healthy	NA	NA	NA	5901305	333	0.00564282
NA	LP0021_11	N1	N	edta	healthy	NA	healthy	NA	NA	Tapestation cfDNA kit	NA	ThruPLEX® Plasma-seq Kit	0.02694	healthy	NA	NA	NA	1505353	88	0.005845805
NA	LP0021_12	N1	N	edta	healthy	NA	healthy	NA	NA	Tapestation cfDNA kit	NA	ThruPLEX® Plasma-seq Kit	0.01818	healthy	NA	NA	NA	1630277	185	0.011347765
NA	LP0021_13	N1	N	edta	healthy	NA	healthy	NA	NA	Tapestation cfDNA kit	NA	ThruPLEX® Plasma-seq Kit	0.01852	healthy	NA	NA	NA	1609604	53	0.003292735
NA	LP0021_14	N1	N	edta	healthy	NA	healthy	NA	NA	Tapestation cfDNA kit	NA	ThruPLEX® Plasma-seq Kit	0.0179	healthy	NA	NA	NA	3325465	86	0.002586104
NA	LP0021_15	N1	N	edta	healthy	NA	healthy	NA	NA	Tapestation cfDNA kit	NA	ThruPLEX® Plasma-seq Kit	0.02243	healthy	NA	NA	NA	2089716	75	0.003589004
NA	LP0021_16	N1	N	edta	healthy	NA	healthy	NA	NA	Tapestation cfDNA kit	NA	ThruPLEX® Plasma-seq Kit	0.02361	healthy	NA	NA	NA	1481083	121	0.008169697
NA	LP0021_17	N1	N	edta	healthy	NA	healthy	NA	NA	Tapestation cfDNA kit	NA	ThruPLEX® Plasma-seq Kit	0	healthy	NA	NA	NA	3774680	159	0.004212278
NA	LP0021_18	N1	N	edta	healthy	NA	healthy	NA	NA	Tapestation cfDNA kit	NA	ThruPLEX® Plasma-seq Kit	0.02012	healthy	NA	NA	NA	1456805	81	0.005560113
NA	LP0021_19	N1	N	edta	healthy	NA	healthy	NA	NA	Tapestation cfDNA kit	NA	ThruPLEX® Plasma-seq Kit	0.01877	healthy	NA	NA	NA	2068523	137	0.006623083
NA	LP0021_20	N1	N	edta	healthy	NA	healthy	NA	NA	Tapestation cfDNA kit	NA	ThruPLEX® Plasma-seq Kit	0.00929	healthy	NA	NA	NA	2716304	127	0.004675471
NA	LP0021_21	N1	N	edta	healthy	NA	healthy	NA	NA	Tapestation cfDNA kit	NA	ThruPLEX® Plasma-seq Kit	0.03421	healthy	NA	NA	NA	1591558	44	0.002764587
NA	LP0021_22	N1	N	edta	healthy	NA	healthy	NA	NA	Tapestation cfDNA kit	NA	ThruPLEX® Plasma-seq Kit	0.01172	healthy	NA	NA	NA	5980661	399	0.006671503
NA	LP0021_23	N1	N	edta	healthy	NA	healthy	NA	NA	Tapestation cfDNA kit	NA	ThruPLEX® Plasma-seq Kit	0.01376	healthy	NA	NA	NA	4470132	553	0.012370999
NA	LP0021_24	N1	N	edta	healthy	NA	healthy	NA	NA	Tapestation cfDNA kit	NA	ThruPLEX® Plasma-seq Kit	0.009964	healthy	NA	NA	NA	3783025	237	0.006264828
GB2	SLX-11868_D710-D505	BLING	U	edta	cancer	NA	glioblastoma	baseline	NA	CNAkit	NA	ThruPLEX® Plasma-seq Kit	0.01498	< 0.03	NA	NA	NA	46583887	3120	0.006697595
GB3	SLX-11868_D710-D506	BLING	U	edta	cancer	NA	glioblastoma	baseline	NA	CNAkit	NA	ThruPLEX® Plasma-seq Kit	0.01634	< 0.03	NA	NA	NA	15990601	290	0.001813565
GB4	SLX-11868_D710-D507	BLING	U	edta	cancer	NA	glioblastoma	baseline	NA	CNAkit	NA	ThruPLEX® Plasma-seq Kit	0.007155	< 0.03	NA	NA	NA	36054417	428	0.001187094
GB5	SLX-11868_D710-D508	BLING	U	edta	cancer	NA	glioblastoma	baseline	NA	CNAkit	NA	ThruPLEX® Plasma-seq Kit	0.01047	< 0.03	NA	NA	NA	47478127	464	0.000977292
GB6	SLX-11868_D711-D505	BLING	U	edta	cancer	NA	glioblastoma	baseline	NA	CNAkit	NA	ThruPLEX® Plasma-seq Kit	0.0103	< 0.03	NA	NA	NA	26109078	93	0.000356198
GB7	SLX-11868_D711-D506	BLING	U	edta	cancer	NA	glioblastoma	baseline	NA	CNAkit	NA	ThruPLEX® Plasma-seq Kit	0.007907	< 0.03	NA	NA	NA	30780643	243	0.000789457
GB8	SLX-11868_D711-D507	BLING	U	edta	cancer	NA	glioblastoma	baseline	NA	CNAkit	NA	ThruPLEX® Plasma-seq Kit	0.01093	< 0.03	NA	NA	NA	13892320	93	0.000669435
GB9	SLX-11868_D711-D508	BLING	U	edta	cancer	NA	glioblastoma	baseline	NA	CNAkit	NA	ThruPLEX® Plasma-seq Kit	0.01098	< 0.03	NA	NA	NA	55058621	1055	0.00191614
GB10	SLX-11868_D712-D505	BLING	U	edta	cancer	NA	glioblastoma	baseline	NA	CNAkit	NA	ThruPLEX® Plasma-seq Kit	0.01222	< 0.03	NA	NA	NA	13987981	101	0.000722048
GB11	SLX-11868_D712-D506	BLING	U	edta	cancer	NA	glioblastoma	baseline	NA	CNAkit	NA	ThruPLEX® Plasma-seq Kit	0.008237	< 0.03	NA	NA	NA	14728919	267	0.00181276
GB12	SLX-11868_D712-D507	BLING	U	edta	cancer	NA	glioblastoma	baseline	NA	CNAkit	NA	ThruPLEX® Plasma-seq Kit	0.00681	< 0.03	NA	NA	NA	16847479	140	0.000830985
GB13	SLX-11868_D712-D508	BLING	U	edta	cancer	NA	glioblastoma	baseline	NA	CNAkit	NA	ThruPLEX® Plasma-seq Kit	0.0115	< 0.03	NA	NA	NA	29565084	124	0.000419414
Os1	SLX-11870_D707-D505	CALIBRATE	U	edta	cancer	NA	esophageal junction	baseline	NA	CNAkit	NA	ThruPLEX® Plasma-seq Kit	0.00789	< 0.03	1.00E-03	NA	NA	50619182	488	0.000964061
B1	SLX-11034_A019	CALIBRATE	U	edta	cancer	NA	breast	baseline	NA	CNAkit	NA	NEB_ultra	0.4392	TF > 0.30	0.355	NA	NA	18847316	505	0.002679427
L1	SLX-11870_D711-D504	CALIBRATE	U	edta	cancer	NA	lung	baseline	NA	NA	NA	ThruPLEX® Plasma-seq Kit	0.4484	TF > 0.30	0.21	NA	NA	29233154	111	0.000379706
Ov1	SLX-11870_D712-D502	CALIBRATE	U	edta	cancer	NA	ovarian	baseline	NA	NA	NA	ThruPLEX® Plasma-seq Kit	0.05706	0.10 < TF > 0.03	0	NA	NA	18251050	175	0.000958849
Ov2	SLX-11870_D708-D505	CALIBRATE	U	edta	cancer	NA	ovarian	baseline	NA	NA	NA	ThruPLEX® Plasma-seq Kit	0.02709	< 0.03	0	NA	NA	47927971	238	0.000496579
Ren1	SLX-11870_D708-D507	CALIBRATE	U	edta	cancer	NA	renal	baseline	NA	NA	NA	ThruPLEX® Plasma-seq Kit	0.0223	< 0.03	0	NA	NA	34862080	297	0.000851929
B2	SLX-11870_D710-D501	CALIBRATE	U	edta	cancer	NA	breast	baseline	NA	NA	NA	ThruPLEX® Plasma-seq Kit	0.04252	0.10 < TF > 0.03	0	NA	NA	19615485	90	0.000458821
L2	SLX-11870_D712-D504	CALIBRATE	U	edta	cancer	NA	lung	baseline	NA	NA	NA	ThruPLEX® Plasma-seq Kit	0.03485	0.10 < TF > 0.03	0	NA	NA	21085216	137	0.000649744
L3	SLX-11870_D712-D503	CALIBRATE	U	edta	cancer	NA	lung	baseline	NA	NA	NA	ThruPLEX® Plasma-seq Kit	0.2912	0.30 < TF > 0.20	NA	NA	NA	10840297	476	0.004391024
T1	SLX-11870_D709-D506	CALIBRATE	U	edta	cancer	NA	thymoma	baseline	NA	Qskit	NA	ThruPLEX® Plasma-seq Kit	0.4923	TF > 0.30	7.00E-02	NA	NA	36025649	1282	0.003558576
R1	SLX-11870_D710-D504	CALIBRATE	U	edta	cancer	NA	rectum	baseline	NA	Qskit	NA	ThruPLEX® Plasma-seq Kit	0.3604	TF > 0.30	0.51	NA	NA	31505487	1172	0.003719987
B3	SLX-11870_D711-D502	CALIBRATE	U	edta	cancer	NA	breast	baseline	NA	Qskit	NA	ThruPLEX® Plasma-seq Kit	0.7082	TF > 0.30	0.44	NA	NA	21424377	2118	0.009885935
L4	SLX-13710_D708-D508	CALIBRATE	U	edta	cancer	NA	lung	baseline	NA	Qskit	NA	ThruPLEX® Plasma-seq Kit	0.01951	< 0.03	1.50E-02	NA	NA	16118269	84	0.000521148
R2	SLX-13710_D707-D502	CALIBRATE	U	edta	cancer	NA	rectum	baseline	NA	Qskit	NA	ThruPLEX® Plasma-seq Kit	0.007591	< 0.03	3.00E-03	NA	NA	14825236	627	0.004229275
B4	SLX-13710_D706-D503	CALIBRATE	U	edta	cancer	NA	breast	baseline	NA	Qskit	NA	ThruPLEX® Plasma-seq Kit	0.32	TF > 0.30	NA	NA	NA	12376169	203	0.001640249
P1	SLX-13710_D705-D504	CALIBRATE	U	edta	cancer	NA	pancreatic	baseline	NA	Qskit	NA	ThruPLEX® Plasma-seq Kit	0.002954	< 0.03	0.35	NA	NA	11890619	82	0.000689619
Ov3	SLX-13710_D704-D505	CALIBRATE	U	edta	cancer	NA	ovarian	baseline	NA	Qskit	NA	ThruPLEX® Plasma-seq Kit	0.03931	0.10 < TF > 0.03	0.01	NA	NA	17660069	151	0.000855036
B5	SLX-13710_D702-D507	CALIBRATE	U	edta	cancer	NA	breast	baseline	NA	Qskit	NA	ThruPLEX® Plasma-seq Kit	0.3023	TF > 0.30	NA	NA	NA	13758906	99	0.000719534
B6	SLX-13710_D701-D508	CALIBRATE	U	edta	cancer	NA	breast	baseline	NA	Qskit	NA	ThruPLEX® Plasma-seq Kit	0.2185	0.30 < TF > 0.20	NA	NA	NA	13378167	270	0.002018214
L5	SLX-12841_D701-D501	LISE	U	edta	cancer	NA	lung	baseline	NA	Qskit	NA	ThruPLEX® Plasma-seq Kit	0.1578	0.20 < TF > 0.10	NA	NA	NA	33280276	314	0.000943502
ChC1	SLX-12841_D701-D502	LISE	U	edta	cancer	NA	cholangiocarcinoma	baseline	NA	Qskit	NA	ThruPLEX® Plasma-seq Kit	0.0257	< 0.03	1.80E-02	NA	NA	37742587	3260	0.008637458
B7	SLX-12841_D701-D503	LISE	U	edta	cancer	NA	breast	baseline	NA	Qskit	NA	ThruPLEX® Plasma-seq Kit	0.16	0.20 < TF > 0.10	8.29E-02	NA	NA	29951698	1330	0.004440483
C1	SLX-12841_D701-D504	LISE	U	edta	cancer	NA	colorectal	baseline	NA	Qskit	NA	ThruPLEX® Plasma-seq Kit	0.09114	0.10 < TF > 0.03	4.49E-02	NA	NA	26442375	634	0.002397667
ChC2	SLX-12841_D702-D501	LISE	U	edta	cancer	NA	cholangiocarcinoma	baseline	NA	Qskit	NA	ThruPLEX® Plasma-seq Kit	0.2741	0.30 < TF > 0.20	0.1541502	NA	NA	29263920	1016	0.003471852
HCC1	SLX-12841_D702-D502	LISE	U	edta	cancer	NA	liver	baseline	NA	Qskit	NA	ThruPLEX® Plasma-seq Kit	0.2567	0.30 < TF > 0.20	0.15384615	NA	NA	32220989	2889	0.008966205
C2	SLX-12841_D702-D503	LISE	U	edta	cancer	NA	colorectal	baseline	NA	Qskit	NA	ThruPLEX® Plasma-seq Kit	0.02876	< 0.03	0	NA	NA	29730117	3733	0.012556291
P2	SLX-12841_D702-D504	LISE	U	edta	cancer	NA	pancreatic	baseline	NA	Qskit	NA	ThruPLEX® Plasma-seq Kit	0.04434	0.10 < TF > 0.03	0	NA	NA	29744294	389	0.001307814
ChC3	SLX-12841_D703-D505	LISE	U	edta	cancer	NA	cholangiocarcinoma	baseline	NA	Qskit	NA	ThruPLEX® Plasma-seq Kit	0.1168	0.20 < TF > 0.10	7.93E-02	NA	NA	24024657	595	0.002476622
P3	SLX-12841_D703-D506	LISE	U	edta	cancer	NA	pancreatic	baseline	NA	Qskit	NA	ThruPLEX® Plasma-seq Kit	0.04553	0.10 < TF > 0.03	3.49E-02	NA	NA	18736671	950	0.005070271
R3	SLX-12841_D703-D507	LISE	U	edta	cancer	NA	rectum	baseline	NA	Qskit	NA	ThruPLEX® Plasma-seq Kit	0.301	TF > 0.30	0.23728814	NA	NA	22841764	1064	0.004658134
ChC4	SLX-12841_D703-D508	LISE	U	edta	cancer	NA	cholangiocarcinoma	baseline	NA	Qskit	NA	ThruPLEX® Plasma-seq Kit	0.07201	0.10 < TF > 0.03	NA	NA	NA	134113	24	0.017895357
ChC5	SLX-12841_D704-D505	LISE	U	edta	cancer	NA	cholangiocarcinoma	baseline	NA	Qskit	NA	ThruPLEX® Plasma-seq Kit	0.2792	0.30 < TF > 0.20	0.27091634	NA	NA	41969351	3168	0.007548365
P4	SLX-12841_D704-D506	LISE	U	edta	cancer	NA	pancreatic	baseline	NA	Qskit	NA	ThruPLEX® Plasma-seq Kit	0.01055	< 0.03	NA	NA	NA	34822791	1260	0.00361832
C3	SLX-12841_D704-D507	LISE	U	edta	cancer	NA	colorectal	baseline	NA	Qskit	NA	ThruPLEX® Plasma-seq Kit	0.2308	0.30 < TF > 0.20	0.32478633	NA	NA	18171501	1133	0.006235038
Ov4	SLX-12841_D704-D508	LISE	U	edta	cancer	NA	ovarian	baseline	NA	Qskit	NA	ThruPLEX® Plasma-seq Kit	0.0212	< 0.03	0	NA	NA	7105115	85	0.001196321
Ov5	SLX-12841_D705-D501	LISE	U	edta	cancer	NA	ovarian	baseline	NA	Qskit	NA	ThruPLEX® Plasma-seq Kit	0.1027	0.20 < TF > 0.10	NA	NA	NA	16869700	222	0.001315969
B8	SLX-12841_D705-D502	LISE	U	edta	cancer	NA	breast	baseline	NA	Qskit	NA	ThruPLEX® Plasma-seq Kit	0.07025	0.10 < TF > 0.03	0	NA	NA	12541507	154	0.001227923
L6	SLX-12841_D705-D503	LISE	U	edta	cancer	NA	lung	baseline	NA	Qskit	NA	ThruPLEX® Plasma-seq Kit	0.173	0.20 < TF > 0.10	8.76E-02	NA	NA	11401933	208	0.001824252
C4	SLX-12841_D705-D504	LISE	U	edta	cancer	NA	colorectal	baseline	NA	Qskit	NA	ThruPLEX® Plasma-seq Kit	0.4836	TF > 0.30	0.265	NA	NA	30474298	3132	0.010277513
Pe1	SLX-12841_D706-D501	LISE	U	edta	cancer	NA	penile	baseline	NA	Qskit	NA	ThruPLEX® Plasma-seq Kit	0.05485	0.10 < TF > 0.03	NA	NA	NA	14271300	238	0.001667683
Pr1	SLX-12841_D706-D502	LISE	U	edta	cancer	NA	prostate	baseline	NA	Qskit	NA	ThruPLEX® Plasma-seq Kit	0.06606	0.10 < TF > 0.03	0.05	NA	NA	12650730	1847	0.014599948
Ce1	SLX-12841_D706-D503	LISE	U	edta	cancer	NA	cervical	baseline	NA	Qskit	NA	ThruPLEX® Plasma-seq Kit	0.3084	TF > 0.30	NA	NA	NA	28075991	498	0.001773758
C5	SLX-12841_D706-D504	LISE	U	edta	cancer	NA	colorectal	baseline	NA	Qskit	NA	ThruPLEX® Plasma-seq Kit	0.5381	TF > 0.30	0.42857143	NA	NA	24871816	4165	0.016745862
Ov6	SLX-12841_D707-D505	LISE	U	edta	cancer	NA	ovarian	baseline	NA	Qskit	NA	ThruPLEX® Plasma-seq Kit	0.2372	0.30 < TF > 0.20	0.23046875	NA	NA	21719190	823	0.003789276
En1	SLX-12841_D707-D506	LISE	U	edta	cancer	NA	endometrial	baseline	NA	Qskit	NA	ThruPLEX® Plasma-seq Kit	0.09892	0.10 < TF > 0.03	6.19E-02	NA	NA	30831549	1216	0.003944012
C6	SLX-12841_D707-D507	LISE	U	edta	cancer	NA	colorectal	baseline	NA	Qskit	NA	ThruPLEX® Plasma-seq Kit	0.05104	0.10 < TF > 0.03	6.30E-02	NA	NA	25571294	385	0.001505595
C7	SLX-12841_D707-D508	LISE	U	edta	cancer	NA	colorectal	baseline	NA	Qskit	NA	ThruPLEX® Plasma-seq Kit	0.09881	0.10 < TF > 0.03	9.70E-02	NA	NA	25681650	3614	0.014072305
OV04-77	SLX-13223_D701-D501	OVO4	U	edta	cancer	NA	ovarian	baseline	NA	Qskit	NA	ThruPLEX® Plasma-seq Kit	0.2705	0.30 < TF > 0.20	0.346385	NA	NA	27377233	4802	0.017540122
OV04-77	SLX-13223_D701-D502	OVO4	U	edta	cancer	NA	ovarian	post-treatment	NA	Qskit	NA	ThruPLEX® Plasma-seq Kit	0.05548	0.10 < TF > 0.03	6.86E-02	NA	NA	24708387	1287	0.005208758
OV04-83	SLX-13223_D703-D501	OVO4	U	edta	cancer	NA	ovarian	baseline	NA	Qskit	NA	ThruPLEX® Plasma-seq Kit	0.1508	0.20 < TF > 0.10	0.271	NA	NA	36901757	697	0.001888799
OV04-83	SLX-13223_D703-D502	OVO4	U	edta	cancer	NA	ovarian	post-treatment	NA	Qskit	NA	ThruPLEX® Plasma-seq Kit	0.05126	0.10 < TF > 0.03	6.80E-02	NA	NA	38343159	711	0.001854307
OV04-122	SLX-13223_D701-D503	OVO4	U	edta	cancer	NA	ovarian	baseline	NA	Qskit	NA	ThruPLEX® Plasma-seq Kit	0.3207	TF > 0.30	0.483385	NA	NA	17263152	684	0.003962196
OV04-122	SLX-13223_D701-D504	OVO4	U	edta	cancer	NA	ovarian	post-treatment	NA	Qskit	NA	ThruPLEX® Plasma-seq Kit	0.03506	0.10 < TF > 0.03	3.67E-02	NA	NA	25713574	485	0.001886163
OV04-141	SLX-13223_D703-D503	OVO4	U	edta	cancer	NA	ovarian	baseline	NA	Qskit	NA	ThruPLEX® Plasma-seq Kit	0.3328	TF > 0.30	0.615	NA	NA	37625718	993	0.002639152
OV04-141	SLX-13223_D703-D504	OVO4	U	edta	cancer	NA	ovarian	post-treatment	NA	Qskit	NA	ThruPLEX® Plasma-seq Kit	0.04294	0.10 < TF > 0.03	6.40E-02	NA	NA	28262493	172	0.00060858
OV04-143	SLX-11873_D707-D501	OVO4	U	edta	cancer	NA	ovarian	baseline	NA	Qskit	NA	ThruPLEX® Plasma-seq Kit	0.1583	0.20 < TF > 0.10	0.232	NA	NA	75716803	1578	0.002084082
OV04-143	SLX-11873_D707-D502	OVO4	U	edta	cancer	NA	ovarian	post-treatment	NA	Qskit	NA	ThruPLEX® Plasma-seq Kit	0.03117	0.10 < TF > 0.03	2.20E-02	NA	NA	78145231	1250	0.001599586
OV04-180	SLX-13223_D705-D505	OVO4	U	edta	cancer	NA	ovarian	baseline	NA	Qskit	NA	ThruPLEX® Plasma-seq Kit	0.1865	0.20 < TF > 0.10	0.211	NA	NA	23699409	767	0.003236368
OV04-180	SLX-13223_D705-D506	OVO4	U	edta	cancer	NA	ovarian	post-treatment	NA	Qskit	NA	ThruPLEX® Plasma-seq Kit	0.01099	< 0.03	5.00E-04	NA	NA	23100376	247	0.001069247
OV04-211	SLX-13223_D706-D505	OVO4	U	edta	cancer	NA	ovarian	baseline	NA	Qskit	NA	ThruPLEX® Plasma-seq Kit	0.08837	0.10 < TF > 0.03	8.30E-02	NA	NA	42474881	255	0.000600355
OV04-211	SLX-13223_D706-D506	OVO4	U	edta	cancer	NA	ovarian	post-treatment	NA	Qskit	NA	ThruPLEX® Plasma-seq Kit	0.01625	< 0.03	8.99E-03	NA	NA	50515631	101	0.000199938
OV04-226	SLX-13223_D704-D505	OVO4	U	edta	cancer	NA	ovarian	baseline	NA	Qskit	NA	ThruPLEX® Plasma-seq Kit	0.0654	0.10 < TF > 0.03	0.121	NA	NA	24191552	259	0.001070622
OV04-226	SLX-13223_D704-D506	OVO4	U	edta	cancer	NA	ovarian	post-treatment	NA	Qskit	NA	ThruPLEX® Plasma-seq Kit	0.04099	0.10 < TF > 0.03	2.20E-02	NA	NA	31267333	180	0.000575681
OV04-264	SLX-11873_D707-D503	OVO4	U	edta	cancer	NA	ovarian	baseline	NA	Qskit	NA	ThruPLEX® Plasma-seq Kit	0.3956	TF > 0.30	0.515	NA	NA	74091729	2048	0.002764141
OV04-264	SLX-11873_D707-D504	OVO4	U	edta	cancer	NA	ovarian	post-treatment	NA	Qskit	NA	ThruPLEX® Plasma-seq Kit	0.04874	0.10 < TF > 0.03	3.30E-02	NA	NA	58787246	2740	0.004660875
OV04-292	SLX-13223_D702-D501	OVO4	U	edta	cancer	NA	ovarian	baseline	NA	Qskit	NA	ThruPLEX® Plasma-seq Kit	0.1587	0.20 < TF > 0.10	0.15521975	NA	NA	33522256	1003	0.002992042
OV04-292	SLX-13223_D702-D502	OVO4	U	edta	cancer	NA	ovarian	post-treatment	NA	Qskit	NA	ThruPLEX® Plasma-seq Kit	0.0717	0.10 < TF > 0.03	6.23E-02	NA	NA	22357437	267	0.001194233
OV04-295	SLX-13223_D705-D507	OVO4	U	edta	cancer	NA	ovarian	baseline	NA	Qskit	NA	ThruPLEX® Plasma-seq Kit	0.3201	TF > 0.30	0.5065815	NA	NA	32330143	1607	0.004970594
OV04-295	SLX-13223_D705-D508	OVO4	U	edta	cancer	NA	ovarian	post-treatment	NA	Qskit	NA	ThruPLEX® Plasma-seq Kit	0.03649	0.10 < TF > 0.03	1.25E-02	NA	NA	29727168	341	0.001147099
OV04-297	SLX-13223_D704-D507	OVO4	U	edta	cancer	NA	ovarian	baseline	NA	Qskit	NA	ThruPLEX® Plasma-seq Kit	0.1935	0.20 < TF > 0.10	0.207	NA	NA	34058723	541	0.001588433
OV04-297	SLX-13223_D704-D508	OVO4	U	edta	cancer	NA	ovarian	post-treatment	NA	Qskit	NA	ThruPLEX® Plasma-seq Kit	0.08017	0.10 < TF > 0.03	9.20E-02	NA	NA	27377988	390	0.001424502
OV04-300	SLX-13223_D702-D503	OVO4	U	edta	cancer	NA	ovarian	baseline	NA	Qskit	NA	ThruPLEX® Plasma-seq Kit	0.4403	TF > 0.30	0.413839	NA	NA	28959705	1096	0.003784569
OV04-300	SLX-13223_D702-D504	OVO4	U	edta	cancer	NA	ovarian	post-treatment	NA	Qskit	NA	ThruPLEX® Plasma-seq Kit	0.1299	0.20 < TF > 0.10	3.50E-03	NA	NA	29721472	3004	0.010107171
X76	SLX-13621_D701-D501	OVO4	U	edta	cancer	NA	ovarian	baseline	NA	Qskit	NA	ThruPLEX® Plasma-seq Kit	0.073	0.10 < TF > 0.03	0.05	NA	NA	27206755	311	0.001143098
X75_2	SLX-13621_D702-D501	OVO4	U	edta	cancer	NA	ovarian	baseline	NA	Qskit	NA	ThruPLEX® Plasma-seq Kit	0.01848	< 0.03	8.00E-04	NA	NA	22577559	243	0.00107629
X52	SLX-13621_D703-D501	OVO4	U	edta	cancer	NA	ovarian	baseline	NA	Qskit	NA	ThruPLEX® Plasma-seq Kit	0.02947	< 0.03	2.30E-03	NA	NA	16905465	656	0.003880402
X150	SLX-13621_D704-D501	OVO4	U	edta	cancer	NA	ovarian	baseline	NA	Qskit	NA	ThruPLEX® Plasma-seq Kit	0.009215	< 0.03	0	NA	NA	51345179	2740	0.005336431
X129	SLX-13621_D705-D501	OVO4	U	edta	cancer	NA	ovarian	baseline	NA	Qskit	NA	ThruPLEX® Plasma-seq Kit	0.0245	< 0.03	8.70E-03	NA	NA	28569927	462	0.001617085
X57	SLX-13621_D706-D501	OVO4	U	edta	cancer	NA	ovarian	baseline	NA	Qskit	NA	ThruPLEX® Plasma-seq Kit	0.02374	< 0.03	4.50E-03	NA	NA	28932555	238	0.000822603
X73	SLX-13621_D707-D501	OVO4	U	edta	cancer	NA	ovarian	baseline	NA	Qskit	NA	ThruPLEX® Plasma-seq Kit	0.01664	< 0.03	2.60E-03	NA	NA	28921736	231	0.000798707
JG090	SLX-13621_D708-D501	OVO4	U	edta	cancer	NA	ovarian	baseline	NA	Qskit	NA	ThruPLEX® Plasma-seq Kit	0.3812	TF > 0.30	3.50E-03	NA	NA	31028960	487	0.001569502
X145	SLX-13621_D709-D501	OVO4	U	edta	cancer	NA	ovarian	baseline	NA	Qskit	NA	ThruPLEX® Plasma-seq Kit	0.09253	0.10 < TF > 0.03	8.15E-02	NA	NA	30768122	907	0.002947856
X112	SLX-13621_D710-D501	OVO4	U	edta	cancer	NA	ovarian	baseline	NA	Qskit	NA	ThruPLEX® Plasma-seq Kit	0.01017	< 0.03	1.10E-03	NA	NA	35787370	136	0.000380022
X75_1	SLX-13621_D711-D501	OVO4	U	edta	cancer	NA	ovarian	baseline	NA	Qskit	NA	ThruPLEX® Plasma-seq Kit	0.02213	< 0.03	4.10E-03	NA	NA	42738428	2601	0.006085858
X72	SLX-13621_D712-D501	OVO4	U	edta	cancer	NA	ovarian	baseline	NA	Qskit	NA	ThruPLEX® Plasma-seq Kit	0.01159	< 0.03	2.10E-03	NA	NA	51443540	196	0.000381
X74	SLX-13621_D701-D502	OVO4	U	edta	cancer	NA	ovarian	baseline	NA	Qskit	NA	ThruPLEX® Plasma-seq Kit	0.06218	0.10 < TF > 0.03	5.10E-02	NA	NA	27740764	245	0.000883177
X127	SLX-13621_D702-D502	OVO4	U	edta	cancer	NA	ovarian	baseline	NA	Qskit	NA	ThruPLEX® Plasma-seq Kit	0.03716	0.10 < TF > 0.03	8.50E-03	NA	NA	32016697	873	0.002726702
X30	SLX-13621_D703-D502	OVO4	U	edta	cancer	NA	ovarian	baseline	NA	Qskit	NA	ThruPLEX® Plasma-seq Kit	0.02471	< 0.03	3.25E-02	NA	NA	35036245	560	0.001598345
JBLAB_5180	SLX-13621_D704-D502	OVO4	U	edta	cancer	NA	ovarian	baseline	NA	Qskit	NA	ThruPLEX® Plasma-seq Kit	0.03195	0.10 < TF > 0.03	8.68E-04	NA	NA	28794586	1010	0.003507604
JBLAB_5027	SLX-13621_D705-D502	OVO4	U	edta	cancer	NA	ovarian	baseline	NA	Qskit	NA	ThruPLEX® Plasma-seq Kit	0.0425	0.10 < TF > 0.03	0	NA	NA	32521038	13290	0.040865854
JBLAB_5595	SLX-13621_D706-D502	OVO4	U	edta	cancer	NA	ovarian	baseline	NA	Qskit	NA	ThruPLEX® Plasma-seq Kit	0.01238	< 0.03	1.00E-03	NA	NA	35985414	545	0.001514503
JBLAB_5599	SLX-13621_D707-D502	OVO4	U	edta	cancer	NA	ovarian	baseline	NA	Qskit	NA	ThruPLEX® Plasma-seq Kit	0.01776	< 0.03	1.50E-04	NA	NA	40079732	1366	0.003408206
JBLAB_5611	SLX-13621_D708-D502	OVO4	U	edta	cancer	NA	ovarian	baseline	NA	Qskit	NA	ThruPLEX® Plasma-seq Kit	0.2785	0.30 < TF > 0.20	NA	NA	NA	33526009	2495	0.007441983
JBLAB_5477	SLX-13621_D709-D502	OVO4	U	edta	cancer	NA	ovarian	baseline	NA	Qskit	NA	ThruPLEX® Plasma-seq Kit	0.02687	< 0.03	3.50E-03	NA	NA	27040130	234	0.00086538
JBLAB_5632	SLX-13621_D710-D502	OVO4	U	edta	cancer	NA	ovarian	baseline	NA	Qskit	NA	ThruPLEX® Plasma-seq Kit	0.006682	< 0.03	NA	NA	NA	43159223	334	0.000773879
B9	SLX-11043_D705-D506	RADICAL	U	edta	cancer	NA	breast	baseline	NA	NA	NA	ThruPLEX® Plasma-seq Kit	0.3778	TF > 0.30	0	NA	NA	29574947	1183	0.004000007
B10	SLX-11043_D702-D501	RADICAL	U	edta	cancer	NA	breast	baseline	NA	NA	NA	ThruPLEX® Plasma-seq Kit	0.05512	0.10 < TF > 0.03	3.36E-02	NA	NA	28915550	111	0.000383876
B11	SLX-11043_D701-D501	RADICAL	U	edta	cancer	NA	breast	baseline	NA	NA	NA	ThruPLEX® Plasma-seq Kit	0.2575	0.30 < TF > 0.20	0.14	NA	NA	31397205	1232	0.003923916
B12	SLX-11043_D705-D508	RADICAL	U	edta	cancer	NA	breast	baseline	NA	NA	NA	ThruPLEX® Plasma-seq Kit	0.009171	< 0.03	NA	NA	NA	15796019	121	0.000766016
B13	SLX-11043_D704-D508	RADICAL	U	edta	cancer	NA	breast	baseline	NA	NA	NA	ThruPLEX® Plasma-seq Kit	0.01923	< 0.03	NA	NA	NA	26841838	186	0.000692948
B14	SLX-11043_D704-D505	RADICAL	U	edta	cancer	NA	breast	baseline	NA	NA	NA	ThruPLEX® Plasma-seq Kit	0.01058	< 0.03	NA	NA	NA	29563357	315	0.001065508
B15	SLX-11043_D703-D503	RADICAL	U	edta	cancer	NA	breast	baseline	NA	NA	NA	ThruPLEX® Plasma-seq Kit	0.04383	0.10 < TF > 0.03	NA	NA	NA	30771343	463	0.001504647
B16	SLX-11042_D703-D508	RADICAL	U	edta	cancer	NA	breast	baseline	NA	NA	NA	ThruPLEX® Plasma-seq Kit	0.3297	TF > 0.30	NA	NA	NA	24984200	348	0.00139288
B17	SLX-11042_D704-D504	RADICAL	U	edta	cancer	NA	breast	baseline	NA	NA	NA	ThruPLEX® Plasma-seq Kit	0.07184	0.10 < TF > 0.03	NA	NA	NA	25152612	336	0.001335845
B18	SLX-11042_D704-D502	RADICAL	U	edta	cancer	NA	breast	baseline	NA	NA	NA	ThruPLEX® Plasma-seq Kit	0.02857	< 0.03	NA	NA	NA	21456449	327	0.001524017
B19	SLX-11042_D705-D502	RADICAL	U	edta	cancer	NA	breast	baseline	NA	NA	NA	ThruPLEX® Plasma-seq Kit	0.01042	< 0.03	NA	NA	NA	37673212	336	0.00089188
B20	SLX-11042_D705-D504	RADICAL	U	edta	cancer	NA	breast	baseline	NA	NA	NA	ThruPLEX® Plasma-seq Kit	0.0447	0.10 < TF > 0.03	NA	NA	NA	24954090	147	0.000589082
B21	SLX-11042_D701-D505	RADICAL	U	edta	cancer	NA	breast	baseline	NA	NA	NA	ThruPLEX® Plasma-seq Kit	0.02985	< 0.03	NA	NA	NA	35742656	2064	0.005774613
B22	SLX-11042_D701-D507	RADICAL	U	edta	cancer	NA	breast	baseline	NA	NA	NA	ThruPLEX® Plasma-seq Kit	0.02306	< 0.03	0	NA	NA	24294393	2171	0.008936218
B23	SLX-11042_D702-D506	RADICAL	U	edta	cancer	NA	breast	baseline	NA	NA	NA	ThruPLEX® Plasma-seq Kit	0.3786	TF > 0.30	NA	NA	NA	25115342	984	0.003917924
B24	SLX-11042_D702-D508	RADICAL	U	edta	cancer	NA	breast	baseline	NA	NA	NA	ThruPLEX® Plasma-seq Kit	0.09338	0.10 < TF > 0.03	NA	NA	NA	24875830	370	0.001487388
B25	SLX-11042_D703-D506	RADICAL	U	edta	cancer	NA	breast	baseline	NA	NA	NA	ThruPLEX® Plasma-seq Kit	0.2391	0.30 < TF > 0.20	NA	NA	NA	26282815	1153	0.004386897
B26	SLX-11042_D706-D502	RADICAL	U	edta	cancer	NA	breast	baseline	NA	NA	NA	ThruPLEX® Plasma-seq Kit	0.1014	0.20 < TF > 0.10	NA	NA	NA	21420689	474	0.002212814
B27	SLX-11042_D706-D503	RADICAL	U	edta	cancer	NA	breast	baseline	NA	NA	NA	ThruPLEX® Plasma-seq Kit	0.06657	0.10 < TF > 0.03	NA	NA	NA	23191836	583	0.002513816
B28	SLX-11042_D706-D504	RADICAL	U	edta	cancer	NA	breast	baseline	NA	NA	NA	ThruPLEX® Plasma-seq Kit	0.08639	0.10 < TF > 0.03	NA	NA	NA	28677848	257	0.000896162
B29	SLX-11043_D703-D502	RADICAL	U	edta	cancer	NA	breast	baseline	NA	NA	NA	ThruPLEX® Plasma-seq Kit	0.3716	TF > 0.30	0.15	NA	NA	26023317	896	0.003443066
B30	SLX-11043_D701-D504	RADICAL	U	edta	cancer	NA	breast	post-treatment	NA	NA	NA	ThruPLEX® Plasma-seq Kit	0.3406	TF > 0.30	0.187	NA	NA	27587150	1260	0.004567344
B31	SLX-11043_D704-D507	RADICAL	U	edta	cancer	NA	breast	post-treatment	NA	NA	NA	ThruPLEX® Plasma-seq Kit	0.03196	0.10 < TF > 0.03	NA	NA	NA	29055801	451	0.001552186
B32	SLX-11042_D703-D507	RADICAL	U	edta	cancer	NA	breast	post-treatment	NA	NA	NA	ThruPLEX® Plasma-seq Kit	0.08498	0.10 < TF > 0.03	6.90E-02	NA	NA	24350433	1236	0.005075885
Bl3	SLX-11904_D708-D501	KP	U	edta	cancer	NA	bladder	baseline	NA	NA	NA	ThruPLEX® Plasma-seq Kit	0.008805	< 0.03	NA	NA	NA	9953198	81	0.000813809
Bl4	SLX-10575_iPCRtagT014	KP	U	edta	cancer	NA	bladder	baseline	NA	NA	NA	NEB_ultra	0.007988	< 0.03	NA	NA	NA	8421908	132	0.001567341
Bl5	SLX-11904_D709-D507	KP	U	edta	cancer	NA	bladder	baseline	NA	NA	NA	ThruPLEX® Plasma-seq Kit	0.01785	< 0.03	NA	NA	NA	2465313	27	0.001095196
Bl6	SLX-10572_D704-D505	KP	U	edta	cancer	NA	bladder	baseline	NA	NA	NA	ThruPLEX® Plasma-seq Kit	0.2221	0.30 < TF > 0.20	NA	NA	NA	5546192	23791	0.428960988
Bl7	SLX-10572_D708-D507	KP	U	edta	cancer	NA	bladder	baseline	NA	NA	NA	ThruPLEX® Plasma-seq Kit	0.04131	0.10 < TF > 0.03	NA	NA	NA	563454	0	0
Bl8	SLX-11896_D708-D504	KP	U	edta	cancer	NA	bladder	baseline	NA	NA	NA	ThruPLEX® Plasma-seq Kit	0.01162	< 0.03	NA	NA	NA	6494435	66	0.001016255
Bl9	SLX-11896_D707-D507	KP	U	edta	cancer	NA	bladder	baseline	NA	NA	NA	ThruPLEX® Plasma-seq Kit	0.02923	< 0.03	NA	NA	NA	12093403	185	0.00152976
Bl10	SLX-11896_D707-D508	KP	U	edta	cancer	NA	bladder	baseline	NA	NA	NA	ThruPLEX® Plasma-seq Kit	0.01074	< 0.03	NA	NA	NA	15623899	149	0.000953667
Bl11	SLX-11896_D709-D506	KP	U	edta	cancer	NA	bladder	baseline	NA	NA	NA	ThruPLEX® Plasma-seq Kit	0.008971	< 0.03	NA	NA	NA	15463670	178	0.001151085
Bl12	SLX-11904_D708-D504	KP	U	edta	cancer	NA	bladder	baseline	NA	NA	NA	ThruPLEX® Plasma-seq Kit	0.01059	< 0.03	NA	NA	NA	49979564	710	0.001420581
Bl13	SLX-11904_D709-D501	KP	U	edta	cancer	NA	bladder	baseline	NA	NA	NA	ThruPLEX® Plasma-seq Kit	0.01874	< 0.03	NA	NA	NA	13660732	174	0.001273724
Bl14	SLX-11896_D709-D504	KP	U	edta	cancer	NA	bladder	baseline	NA	NA	NA	ThruPLEX® Plasma-seq Kit	0.01533	< 0.03	NA	NA	NA	15831236	159	0.001004344
Bl15	SLX-10572_D708-D508	KP	U	edta	cancer	NA	bladder	baseline	NA	NA	NA	ThruPLEX® Plasma-seq Kit	0.007125	< 0.03	NA	NA	NA	2450158	16	0.000653019
Bl16	SLX-11896_D707-D502	KP	U	edta	cancer	NA	bladder	baseline	NA	NA	NA	ThruPLEX® Plasma-seq Kit	0.0141	< 0.03	NA	NA	NA	17001901	549	0.003229051
Bl17	SLX-10572_D708-D505	KP	U	edta	cancer	NA	bladder	baseline	NA	NA	NA	ThruPLEX® Plasma-seq Kit	0.01049	< 0.03	NA	NA	NA	4757673	48	0.001008897
Bl18	SLX-11896_D709-D503	KP	U	edta	cancer	NA	bladder	baseline	NA	NA	NA	ThruPLEX® Plasma-seq Kit	0.01316	< 0.03	NA	NA	NA	32260914	317	0.000982613
Bl19	SLX-11896_D708-D503	KP	U	edta	cancer	NA	bladder	baseline	NA	NA	NA	ThruPLEX® Plasma-seq Kit	0.01524	< 0.03	NA	NA	NA	10120240	181	0.001788495
Ren2	SLX-13900_D707-D501	DIAMOND	U	edta	cancer	NA	renal	baseline	NA	Qskit	NA	ThruPlex Tag-seq kit	0.005675	< 0.03	NA	NA	NA	14133737	525	0.003714517
Ren3	SLX-13900_D707-D502	DIAMOND	U	edta	cancer	NA	renal	baseline	NA	Qskit	NA	ThruPlex Tag-seq kit	0.01634	< 0.03	NA	NA	NA	13588777	170	0.001251032
Ren4	SLX-13900_D707-D503	DIAMOND	U	edta	cancer	NA	renal	baseline	NA	Qskit	NA	ThruPlex Tag-seq kit	0.01881	< 0.03	NA	NA	NA	12028662	154	0.001280275
Ren5	SLX-13900_D707-D504	DIAMOND	U	edta	cancer	NA	renal	baseline	NA	Qskit	NA	ThruPlex Tag-seq kit	0.01076	< 0.03	NA	NA	NA	12814389	196	0.001529531
Ren6	SLX-13900_D708-D501	DIAMOND	U	edta	cancer	NA	renal	baseline	NA	Qskit	NA	ThruPlex Tag-seq kit	0.006361	< 0.03	NA	NA	NA	16203031	994	0.006134655
Ren7	SLX-13900_D708-D502	DIAMOND	U	edta	cancer	NA	renal	baseline	NA	Qskit	NA	ThruPlex Tag-seq kit	0.03136	0.10 < TF > 0.03	NA	NA	NA	11731199	276	0.002352701
Ren8	SLX-13900_D708-D503	DIAMOND	U	edta	cancer	NA	renal	baseline	NA	Qskit	NA	ThruPlex Tag-seq kit	0.00534	< 0.03	NA	NA	NA	13677822	303	0.002215265
Ren9	SLX-13900_D708-D504	DIAMOND	U	edta	cancer	NA	renal	baseline	NA	Qskit	NA	ThruPlex Tag-seq kit	0.01047	< 0.03	NA	NA	NA	12130566	653	0.005383096
Ren10	SLX-13900_D708-D505	DIAMOND	U	edta	cancer	NA	renal	baseline	NA	Qskit	NA	ThruPlex Tag-seq kit	0.01181	< 0.03	NA	NA	NA	12681138	343	0.002704805
Ren11	SLX-13900_D708-D506	DIAMOND	U	edta	cancer	NA	renal	baseline	NA	Qskit	NA	ThruPlex Tag-seq kit	0.009561	< 0.03	NA	NA	NA	13264788	434	0.00327182
Ren12	SLX-13900_D708-D507	DIAMOND	U	edta	cancer	NA	renal	baseline	NA	Qskit	NA	ThruPlex Tag-seq kit	0.0106	< 0.03	NA	NA	NA	12380147	523	0.004224506
Ren13	SLX-13900_D708-D508	DIAMOND	U	edta	cancer	NA	renal	baseline	NA	Qskit	NA	ThruPlex Tag-seq kit	0	< 0.03	NA	NA	NA	15295530	461	0.003013952
Ren14	SLX-13900_D709-D501	DIAMOND	U	edta	cancer	NA	renal	baseline	NA	Qskit	NA	ThruPlex Tag-seq kit	0.02077	< 0.03	NA	NA	NA	14217037	1227	0.00863049
Ren15	SLX-13900_D709-D502	DIAMOND	U	edta	cancer	NA	renal	baseline	NA	Qskit	NA	ThruPlex Tag-seq kit	0.005323	< 0.03	NA	NA	NA	10911019	269	0.002465398
Ren16	SLX-13900_D709-D503	DIAMOND	U	edta	cancer	NA	renal	baseline	NA	Qskit	NA	ThruPlex Tag-seq kit	0.0109	< 0.03	NA	NA	NA	13981882	1546	0.011057167
Ren17	SLX-13900_D709-D504	DIAMOND	U	edta	cancer	NA	renal	baseline	NA	Qskit	NA	ThruPlex Tag-seq kit	0.008061	< 0.03	NA	NA	NA	12790134	377	0.002947584
Ren18	SLX-13900_D709-D505	DIAMOND	U	edta	cancer	NA	renal	baseline	NA	Qskit	NA	ThruPlex Tag-seq kit	0.006463	< 0.03	NA	NA	NA	11205258	889	0.007933775
Ren19	SLX-13900_D709-D506	DIAMOND	U	edta	cancer	NA	renal	baseline	NA	Qskit	NA	ThruPlex Tag-seq kit	0.008013	< 0.03	NA	NA	NA	11964207	414	0.003460321
Ren20	SLX-13900_D710-D501	DIAMOND	U	edta	cancer	NA	renal	baseline	NA	Qskit	NA	ThruPlex Tag-seq kit	0.01176	< 0.03	NA	NA	NA	12832992	518	0.004036471
Ren21	SLX-13900_D710-D502	DIAMOND	U	edta	cancer	NA	renal	baseline	NA	Qskit	NA	ThruPlex Tag-seq kit	0.01466	< 0.03	NA	NA	NA	12915170	131	0.001014311
Ren22	SLX-13900_D710-D503	DIAMOND	U	edta	cancer	NA	renal	baseline	NA	Qskit	NA	ThruPlex Tag-seq kit	0.01352	< 0.03	NA	NA	NA	12147708	294	0.00242021
Ren23	SLX-13900_D710-D504	DIAMOND	U	edta	cancer	NA	renal	baseline	NA	Qskit	NA	ThruPlex Tag-seq kit	0.01193	< 0.03	NA	NA	NA	12321650	190	0.001542001
Ren24	SLX-13900_D710-D505	DIAMOND	U	edta	cancer	NA	renal	baseline	NA	Qskit	NA	ThruPlex Tag-seq kit	0.008844	< 0.03	NA	NA	NA	12333219	287	0.002327049
Ren25	SLX-13900_D710-D506	DIAMOND	U	edta	cancer	NA	renal	baseline	NA	Qskit	NA	ThruPlex Tag-seq kit	0.0049	< 0.03	NA	NA	NA	12350902	630	0.005100842
Ren26	SLX-13900_D710-D507	DIAMOND	U	edta	cancer	NA	renal	baseline	NA	Qskit	NA	ThruPlex Tag-seq kit	0.004455	< 0.03	NA	NA	NA	12796393	269	0.002102155
Ren27	SLX-13900_D710-D508	DIAMOND	U	edta	cancer	NA	renal	baseline	NA	Qskit	NA	ThruPlex Tag-seq kit	0.01211	< 0.03	NA	NA	NA	15029520	1191	0.007924405
Ren28	SLX-13900_D711-D501	DIAMOND	U	edta	cancer	NA	renal	baseline	NA	Qskit	NA	ThruPlex Tag-seq kit	0.01026	< 0.03	NA	NA	NA	14655421	414	0.002824893
Ren29	SLX-13900_D711-D502	DIAMOND	U	edta	cancer	NA	renal	baseline	NA	Qskit	NA	ThruPlex Tag-seq kit	0.02165	< 0.03	NA	NA	NA	14303952	297	0.002076349
Ren30	SLX-13900_D711-D503	DIAMOND	U	edta	cancer	NA	renal	baseline	NA	Qskit	NA	ThruPlex Tag-seq kit	0.02198	< 0.03	NA	NA	NA	10576088	203	0.001919424
Ren31	SLX-13900_D711-D504	DIAMOND	U	edta	cancer	NA	renal	baseline	NA	Qskit	NA	ThruPlex Tag-seq kit	0.0388	0.10 < TF > 0.03	NA	NA	NA	12156540	299	0.002459581
Ren32	SLX-13900_D711-D505	DIAMOND	U	edta	cancer	NA	renal	baseline	NA	Qskit	NA	ThruPlex Tag-seq kit	0.04625	0.10 < TF > 0.03	NA	NA	NA	12227883	346	0.002829599
Ren33	SLX-13900_D711-D506	DIAMOND	U	edta	cancer	NA	renal	baseline	NA	Qskit	NA	ThruPlex Tag-seq kit	0.0425	0.10 < TF > 0.03	NA	NA	NA	13383554	312	0.002331219
HIP_1	SLX-12531_D703-D501	STM	U	edta	healthy	NA	healthy	baseline	NA	NA	NA	ThruPLEX® Plasma-seq Kit	0.004219	healthy	0	NA	NA	30914334	100	0.000323475
HIP_10	SLX-12531_D705-D506	STM	U	edta	healthy	NA	healthy	baseline	NA	NA	NA	ThruPLEX® Plasma-seq Kit	0.009142	healthy	0	NA	NA	26245036	307	0.001169745
HIP_11	SLX-12531_D705-D507	STM	U	edta	healthy	NA	healthy	baseline	NA	NA	NA	ThruPLEX® Plasma-seq Kit	0.004268	healthy	0	NA	NA	26696878	356	0.001333489
HIP_12	SLX-12531_D705-D508	STM	U	edta	healthy	NA	healthy	baseline	NA	NA	NA	ThruPLEX® Plasma-seq Kit	0.00892	healthy	0	NA	NA	30140570	347	0.001151272
HIP_13	SLX-12531_D706-D505	STM	U	edta	healthy	NA	healthy	baseline	NA	NA	NA	ThruPLEX® Plasma-seq Kit	0.003527	healthy	0	NA	NA	24406766	357	0.001462709
HIP_14	SLX-12531_D706-D506	STM	U	edta	healthy	NA	healthy	baseline	NA	NA	NA	ThruPLEX® Plasma-seq Kit	0.007629	healthy	0	NA	NA	28051984	378	0.001347498
HIP_15	SLX-12531_D706-D507	STM	U	edta	healthy	NA	healthy	baseline	NA	NA	NA	ThruPLEX® Plasma-seq Kit	0	healthy	0	NA	NA	30016018	526	0.001752398
HIP_16	SLX-12531_D706-D508	STM	U	edta	healthy	NA	healthy	baseline	NA	NA	NA	ThruPLEX® Plasma-seq Kit	0.003468	healthy	0	NA	NA	30093424	466	0.001548511
HIP_17	SLX-12531_D707-D501	STM	U	edta	healthy	NA	healthy	baseline	NA	NA	NA	ThruPLEX® Plasma-seq Kit	0.01182	healthy	0	NA	NA	41397905	400	0.000966232
HIP_18	SLX-12531_D707-D502	STM	U	edta	healthy	NA	healthy	baseline	NA	NA	NA	ThruPLEX® Plasma-seq Kit	0.01009	healthy	0	NA	NA	34537089	384	0.001111848
HIP_19	SLX-12531_D707-D503	STM	U	edta	healthy	NA	healthy	baseline	NA	NA	NA	ThruPLEX® Plasma-seq Kit	0.008639	healthy	0	NA	NA	31905669	338	0.001059373
HIP_2	SLX-12531_D703-D502	STM	U	edta	healthy	NA	healthy	baseline	NA	NA	NA	ThruPLEX® Plasma-seq Kit	0.008605	healthy	0	NA	NA	24816714	228	0.000918736
HIP_20	SLX-12531_D707-D504	STM	U	edta	healthy	NA	healthy	baseline	NA	NA	NA	ThruPLEX® Plasma-seq Kit	0.01157	healthy	0	NA	NA	35426203	344	0.000971033
HIP_21	SLX-12531_D708-D501	STM	U	edta	healthy	NA	healthy	baseline	NA	NA	NA	ThruPLEX® Plasma-seq Kit	0.01447	healthy	0	NA	NA	28146688	505	0.001794172
HIP_22	SLX-12531_D708-D502	STM	U	edta	healthy	NA	healthy	baseline	NA	NA	NA	ThruPLEX® Plasma-seq Kit	0.009401	healthy	0	NA	NA	29555526	427	0.001444738
HIP_23	SLX-12531_D708-D503	STM	U	edta	healthy	NA	healthy	baseline	NA	NA	NA	ThruPLEX® Plasma-seq Kit	0.008169	healthy	0	NA	NA	31435908	692	0.002201304
HIP_24	SLX-12531_D708-D504	STM	U	edta	healthy	NA	healthy	baseline	NA	NA	NA	ThruPLEX® Plasma-seq Kit	0.009807	healthy	0	NA	NA	28676833	629	0.002193408
HIP_27	SLX-12534_D707-D502	STM	U	edta	healthy	NA	healthy	baseline	NA	NA	NA	ThruPLEX® Plasma-seq Kit	0.008707	healthy	0	NA	NA	22912923	253	0.00110418
HIP_28	SLX-12534_D707-D503	STM	U	edta	healthy	NA	healthy	baseline	NA	NA	NA	ThruPLEX® Plasma-seq Kit	0.005551	healthy	0	NA	NA	19493172	245	0.00125685
HIP_29	SLX-12534_D707-D504	STM	U	edta	healthy	NA	healthy	baseline	NA	NA	NA	ThruPLEX® Plasma-seq Kit	0.003328	healthy	0	NA	NA	21219885	327	0.001541007
HIP_3	SLX-12531_D703-D503	STM	U	edta	healthy	NA	healthy	baseline	NA	NA	NA	ThruPLEX® Plasma-seq Kit	0.008783	healthy	0	NA	NA	25694510	196	0.000762809
HIP_30	SLX-12534_D708-D501	STM	U	edta	healthy	NA	healthy	baseline	NA	NA	NA	ThruPLEX® Plasma-seq Kit	0.007408	healthy	0	NA	NA	19561856	338	0.001727852
HIP_31	SLX-12534_D708-D502	STM	U	edta	healthy	NA	healthy	baseline	NA	NA	NA	ThruPLEX® Plasma-seq Kit	0.003614	healthy	0	NA	NA	25225531	721	0.002858215
HIP_32	SLX-12534_D708-D503	STM	U	edta	healthy	NA	healthy	baseline	NA	NA	NA	ThruPLEX® Plasma-seq Kit	0.006313	healthy	0	NA	NA	26381536	730	0.002767087
HIP_33	SLX-12534_D708-D504	STM	U	edta	healthy	NA	healthy	baseline	NA	NA	NA	ThruPLEX® Plasma-seq Kit	0.008441	healthy	0	NA	NA	21823283	584	0.002676041
HIP_34	SLX-12534_D709-D501	STM	U	edta	healthy	NA	healthy	baseline	NA	NA	NA	ThruPLEX® Plasma-seq Kit	0.01185	healthy	0	NA	NA	29562607	515	0.001742066
HIP_35	SLX-12534_D709-D503	STM	U	edta	healthy	NA	healthy	baseline	NA	NA	NA	ThruPLEX® Plasma-seq Kit	0.008453	healthy	0	NA	NA	27504798	261	0.000948925
HIP_36	SLX-12534_D709-D504	STM	U	edta	healthy	NA	healthy	baseline	NA	NA	NA	ThruPLEX® Plasma-seq Kit	0.008962	healthy	0	NA	NA	24891547	181	0.000727154
HIP_37	SLX-12534_D710-D501	STM	U	edta	healthy	NA	healthy	baseline	NA	NA	NA	ThruPLEX® Plasma-seq Kit	0.007993	healthy	0	NA	NA	32970088	270	0.000818924
HIP_38	SLX-12534_D710-D502	STM	U	edta	healthy	NA	healthy	baseline	NA	NA	NA	ThruPLEX® Plasma-seq Kit	0.007153	healthy	0	NA	NA	33236403	283	0.000851476
HIP_39	SLX-12534_D710-D503	STM	U	edta	healthy	NA	healthy	baseline	NA	NA	NA	ThruPLEX® Plasma-seq Kit	0.007783	healthy	0	NA	NA	33302468	823	0.002471288
HIP_4	SLX-12531_D703-D504	STM	U	edta	healthy	NA	healthy	baseline	NA	NA	NA	ThruPLEX® Plasma-seq Kit	0.009535	healthy	0	NA	NA	23499452	336	0.001429821
HIP_40	SLX-12534_D710-D504	STM	U	edta	healthy	NA	healthy	baseline	NA	NA	NA	ThruPLEX® Plasma-seq Kit	0.006251	healthy	0	NA	NA	32977728	754	0.002286392
HIP_41	SLX-12534_D711-D505	STM	U	edta	healthy	NA	healthy	baseline	NA	NA	NA	ThruPLEX® Plasma-seq Kit	0.003447	healthy	0	NA	NA	34004599	577	0.001696829
HIP_42	SLX-12534_D711-D506	STM	U	edta	healthy	NA	healthy	baseline	NA	NA	NA	ThruPLEX® Plasma-seq Kit	0.00542	healthy	0	NA	NA	42902157	724	0.001687561
HIP_43	SLX-12534_D711-D507	STM	U	edta	healthy	NA	healthy	baseline	NA	NA	NA	ThruPLEX® Plasma-seq Kit	0.007039	healthy	0	NA	NA	31640151	725	0.002291392
HIP_44	SLX-12534_D711-D508	STM	U	edta	healthy	NA	healthy	baseline	NA	NA	NA	ThruPLEX® Plasma-seq Kit	0.009586	healthy	0	NA	NA	31604658	594	0.00187947
HIP_45	SLX-12534_D712-D505	STM	U	edta	healthy	NA	healthy	baseline	NA	NA	NA	ThruPLEX® Plasma-seq Kit	0.01013	healthy	0	NA	NA	27774949	294	0.001058508
HIP_46	SLX-12534_D712-D506	STM	U	edta	healthy	NA	healthy	baseline	NA	NA	NA	ThruPLEX® Plasma-seq Kit	0.008571	healthy	0	NA	NA	27957568	356	0.001273358
HIP_47	SLX-12534_D712-D507	STM	U	edta	healthy	NA	healthy	baseline	NA	NA	NA	ThruPLEX® Plasma-seq Kit	0.01318	healthy	0	NA	NA	27982051	402	0.001436635
HIP_48	SLX-12534_D712-D508	STM	U	edta	healthy	NA	healthy	baseline	NA	NA	NA	ThruPLEX® Plasma-seq Kit	0.006504	healthy	0	NA	NA	32217680	422	0.00130984
HIP_5	SLX-12531_D704-D501	STM	U	edta	healthy	NA	healthy	baseline	NA	NA	NA	ThruPLEX® Plasma-seq Kit	0.007756	healthy	0	NA	NA	27525290	333	0.001209797
HIP_6	SLX-12531_D704-D502	STM	U	edta	healthy	NA	healthy	baseline	NA	NA	NA	ThruPLEX® Plasma-seq Kit	0.008036	healthy	0	NA	NA	24854936	311	0.001251261
HIP_7	SLX-12531_D704-D503	STM	U	edta	healthy	NA	healthy	baseline	NA	NA	NA	ThruPLEX® Plasma-seq Kit	0.008192	healthy	0	NA	NA	29805295	653	0.002190886
HIP_8	SLX-12531_D704-D504	STM	U	edta	healthy	NA	healthy	baseline	NA	NA	NA	ThruPLEX® Plasma-seq Kit	0.007104	healthy	0	NA	NA	27609970	592	0.002144153
HIP_9	SLX-12531_D705-D505	STM	U	edta	healthy	NA	healthy	baseline	NA	NA	NA	ThruPLEX® Plasma-seq Kit	0.01229	healthy	0	NA	NA	28287917	347	0.001226672
M1	SLX-11379_D701-D502	MELR	U	edta	cancer	NA	melanoma	baseline	NA	Qskit	NA	ThruPLEX® Plasma-seq Kit	0.3826	TF > 0.30	NA	NA	NA	14771655	764	0.005172068
M1	SLX-11379_D701-D501	MELR	U	edta	cancer	NA	melanoma	post-treatment	NA	Qskit	NA	ThruPLEX® Plasma-seq Kit	0.1293	0.20 < TF > 0.10	NA	NA	NA	17176028	386	0.002247318
M4	SLX-11379_D702-D501	MELR	U	edta	cancer	NA	melanoma	baseline	NA	Qskit	NA	ThruPLEX® Plasma-seq Kit	0.01123	< 0.03	NA	NA	NA	29898106	186	0.000622113
M4	SLX-12758_D704-D501	MELR	U	edta	cancer	NA	melanoma	post-treatment	NA	Qskit	NA	ThruPLEX® Plasma-seq Kit	0.007588	< 0.03	NA	NA	NA	15323482	50	0.000326297
M4	SLX-12759_D708-D501	MELR	U	edta	cancer	NA	melanoma	post-treatment	NA	Qskit	NA	ThruPLEX® Plasma-seq Kit	0.04091	0.10 < TF > 0.03	NA	NA	NA	11465745	56	0.000488411
M4	SLX-12758_D709-D502	MELR	U	edta	cancer	NA	melanoma	post-treatment	NA	Qskit	NA	ThruPLEX® Plasma-seq Kit	0.01647	< 0.03	NA	NA	NA	10287042	55	0.000534653
M4	SLX-12758_D702-D501	MELR	U	edta	cancer	NA	melanoma	post-treatment	NA	Qskit	NA	ThruPLEX® Plasma-seq Kit	0.01507	< 0.03	NA	NA	NA	5011357	19	0.000379139
M4	SLX-11383_D701-D506	MELR	U	edta	cancer	NA	melanoma	post-treatment	NA	Qskit	NA	ThruPLEX® Plasma-seq Kit	0.02052	< 0.03	NA	NA	NA	14217119	211	0.001484126
M4	SLX-11379_D701-D503	MELR	U	edta	cancer	NA	melanoma	post-treatment	NA	Qskit	NA	ThruPLEX® Plasma-seq Kit	0.08047	0.10 < TF > 0.03	NA	NA	NA	17034997	103	0.000604638
M12	SLX-11379_D703-D502	MELR	U	edta	cancer	NA	melanoma	baseline	NA	Qskit	NA	ThruPLEX® Plasma-seq Kit	0.2212	0.30 < TF > 0.20	NA	NA	NA	19119027	956	0.005000254
M12	SLX-11847_D704-D502	MELR	U	edta	cancer	NA	melanoma	post-treatment	NA	Qskit	NA	ThruPLEX® Plasma-seq Kit	0.01316	< 0.03	NA	NA	NA	16421736	144	0.000876887
M12	SLX-11847_D704-D503	MELR	U	edta	cancer	NA	melanoma	post-treatment	NA	Qskit	NA	ThruPLEX® Plasma-seq Kit	0.1971	0.20 < TF > 0.10	NA	NA	NA	15697245	119	0.000758095
M12	SLX-11847_D707-D507	MELR	U	edta	cancer	NA	melanoma	post-treatment	NA	Qskit	NA	ThruPLEX® Plasma-seq Kit	0.2704	0.30 < TF > 0.20	NA	NA	NA	32354656	524	0.001619551
M14	SLX-11383_D708-D503	MELR	U	edta	cancer	NA	melanoma	baseline	NA	Qskit	NA	ThruPLEX® Plasma-seq Kit	0.03075	0.10 < TF > 0.03	NA	NA	NA	38453160	118	0.000306867
M14	SLX-12758_D706-D506	MELR	U	edta	cancer	NA	melanoma	post-treatment	NA	Qskit	NA	ThruPLEX® Plasma-seq Kit	0.08085	0.10 < TF > 0.03	NA	NA	NA	30935683	142	0.000459017
M22	SLX-11379_D704-D507	MELR	U	edta	cancer	NA	melanoma	baseline	NA	Qskit	NA	ThruPLEX® Plasma-seq Kit	0.1134	0.20 < TF > 0.10	NA	NA	NA	30083949	231	0.000767851
M22	SLX-12758_D706-D507	MELR	U	edta	cancer	NA	melanoma	post-treatment	NA	Qskit	NA	ThruPLEX® Plasma-seq Kit	0.01227	< 0.03	NA	NA	NA	10028996	126	0.001256357
M22	SLX-11379_D704-D508	MELR	U	edta	cancer	NA	melanoma	post-treatment	NA	Qskit	NA	ThruPLEX® Plasma-seq Kit	0.1743	0.20 < TF > 0.10	NA	NA	NA	20488385	360	0.001757093
M22	SLX-12758_D704-D508	MELR	U	edta	cancer	NA	melanoma	post-treatment	NA	Qskit	NA	ThruPLEX® Plasma-seq Kit	0.1774	0.20 < TF > 0.10	NA	NA	NA	8964614	131	0.001461301
M32	SLX-11379_D705-D506	MELR	U	edta	cancer	NA	melanoma	baseline	NA	Qskit	NA	ThruPLEX® Plasma-seq Kit	0.1652	0.20 < TF > 0.10	NA	NA	NA	30904945	548	0.001773179
M32	SLX-11847_D705-D503	MELR	U	edta	cancer	NA	melanoma	baseline	NA	Qskit	NA	ThruPLEX® Plasma-seq Kit	0.04715	0.10 < TF > 0.03	NA	NA	NA	42931671	479	0.001115726
C8	SLX-12832_D709-D501	LISE	U	edta	cancer	NA	colorectal	post-treatment	NA	Qskit	NA	ThruPLEX® Plasma-seq Kit	0.2507	0.30 < TF > 0.20	0.172	NA	NA	26715835	845	0.003162918
C8	SLX-12832_D709-D502	LISE	U	edta	cancer	NA	colorectal	post-treatment	NA	Qskit	NA	ThruPLEX® Plasma-seq Kit	0.05218	0.10 < TF > 0.03	6.60E-02	NA	NA	26305822	257	0.00097697
L5	SLX-12832_D709-D503	LISE	U	edta	cancer	NA	lung	post-treatment	NA	Qskit	NA	ThruPLEX® Plasma-seq Kit	0.08644	0.10 < TF > 0.03	NA	NA	NA	26678078	95	0.000356098
ChC1	SLX-12832_D709-D504	LISE	U	edta	cancer	NA	cholangiocarcinoma	post-treatment	NA	Qskit	NA	ThruPLEX® Plasma-seq Kit	0.01213	< 0.03	9.00E-04	NA	NA	24982173	3357	0.013437582
ChC1	SLX-12832_D710-D501	LISE	U	edta	cancer	NA	cholangiocarcinoma	post-treatment	NA	Qskit	NA	ThruPLEX® Plasma-seq Kit	0.02726	< 0.03	1.60E-02	NA	NA	30948700	5834	0.018850549
ChC2	SLX-12832_D710-D502	LISE	U	edta	cancer	NA	cholangiocarcinoma	post-treatment	NA	Qskit	NA	ThruPLEX® Plasma-seq Kit	0.2606	0.30 < TF > 0.20	0.151	NA	NA	36861509	1471	0.003990613
ChC2	SLX-12832_D710-D503	LISE	U	edta	cancer	NA	cholangiocarcinoma	post-treatment	NA	Qskit	NA	ThruPLEX® Plasma-seq Kit	0.1059	0.20 < TF > 0.10	0.06	NA	NA	33527521	1995	0.005950336
HCC1	SLX-12832_D710-D504	LISE	U	edta	cancer	NA	liver	post-treatment	NA	Qskit	NA	ThruPLEX® Plasma-seq Kit	0.3986	TF > 0.30	0.27118644	NA	NA	29926504	3052	0.010198318
HCC1	SLX-12832_D711-D505	LISE	U	edta	cancer	NA	liver	post-treatment	NA	Qskit	NA	ThruPLEX® Plasma-seq Kit	0.1253	0.20 < TF > 0.10	0.10752688	NA	NA	35607321	1057	0.002968491
HCC1	SLX-12832_D711-D506	LISE	U	edta	cancer	NA	liver	post-treatment	NA	Qskit	NA	ThruPLEX® Plasma-seq Kit	0.07861	0.10 < TF > 0.03	0.27419355	NA	NA	43877321	1170	0.002666526
HCC1	SLX-12832_D711-D507	LISE	U	edta	cancer	NA	liver	post-treatment	NA	Qskit	NA	ThruPLEX® Plasma-seq Kit	0.1603	0.20 < TF > 0.10	0.18627451	NA	NA	73210361	2635	0.003599217
P2	SLX-12832_D711-D508	LISE	U	edta	cancer	NA	pancreatic	post-treatment	NA	Qskit	NA	ThruPLEX® Plasma-seq Kit	0.04298	0.10 < TF > 0.03	NA	NA	NA	43320392	1981	0.004572904
P4	SLX-12832_D712-D505	LISE	U	edta	cancer	NA	pancreatic	post-treatment	NA	Qskit	NA	ThruPLEX® Plasma-seq Kit	0.01454	< 0.03	NA	NA	NA	37670990	1760	0.00467203
C4	SLX-12832_D712-D506	LISE	U	edta	cancer	NA	colorectal	post-treatment	NA	Qskit	NA	ThruPLEX® Plasma-seq Kit	0.5111	TF > 0.30	0.29581	NA	NA	57025332	6494	0.011387921
Pr1	SLX-12832_D712-D507	LISE	U	edta	cancer	NA	prostate	post-treatment	NA	Qskit	NA	ThruPLEX® Plasma-seq Kit	0.04886	0.10 < TF > 0.03	0.18	NA	NA	47019974	2784	0.005920888
Ov6	SLX-12832_D712-D508	LISE	U	edta	cancer	NA	ovarian	post-treatment	NA	Qskit	NA	ThruPLEX® Plasma-seq Kit	0.3085	TF > 0.30	0.68421053	NA	NA	32976843	1693	0.005133906
ChC2	SLX-12838_D701-D505	LISE	U	edta	cancer	NA	cholangiocarcinoma	post-treatment	NA	Qskit	NA	ThruPLEX® Plasma-seq Kit	0.121	0.20 < TF > 0.10	5.60E-02	NA	NA	45973172	1722	0.003745663
ChC3	SLX-12838_D701-D506	LISE	U	edta	cancer	NA	cholangiocarcinoma	post-treatment	NA	Qskit	NA	ThruPLEX® Plasma-seq Kit	0.0217	< 0.03	NA	NA	NA	68789685	5202	0.00756218
C3	SLX-12838_D701-D507	LISE	U	edta	cancer	NA	colorectal	post-treatment	NA	Qskit	NA	ThruPLEX® Plasma-seq Kit	0.08778	0.10 < TF > 0.03	0.1126	NA	NA	45610738	1248	0.002736198
L6	SLX-12838_D701-D508	LISE	U	edta	cancer	NA	lung	post-treatment	NA	Qskit	NA	ThruPLEX® Plasma-seq Kit	0.1482	0.20 < TF > 0.10	8.54E-02	NA	NA	60407673	893	0.001478289
Pr1	SLX-12838_D702-D505	LISE	U	edta	cancer	NA	prostate	post-treatment	NA	Qskit	NA	ThruPLEX® Plasma-seq Kit	0.05162	0.10 < TF > 0.03	0.05	NA	NA	49616017	2774	0.005590936
B7	SLX-12838_D702-D506	LISE	U	edta	cancer	NA	breast	post-treatment	NA	Qskit	NA	ThruPLEX® Plasma-seq Kit	0.3052	TF > 0.30	0.14012739	NA	NA	49176570	1163	0.002364947
C1	SLX-12838_D702-D507	LISE	U	edta	cancer	NA	colorectal	post-treatment	NA	Qskit	NA	ThruPLEX® Plasma-seq Kit	0.1143	0.20 < TF > 0.10	0.12903226	NA	NA	47182684	1895	0.004016304
ChC2	SLX-12838_D702-D508	LISE	U	edta	cancer	NA	cholangiocarcinoma	post-treatment	NA	Qskit	NA	ThruPLEX® Plasma-seq Kit	0.04066	0.10 < TF > 0.03	2.50E-02	NA	NA	46764589	976	0.002087049
ChC2	SLX-12838_D703-D501	LISE	U	edta	cancer	NA	cholangiocarcinoma	post-treatment	NA	Qskit	NA	ThruPLEX® Plasma-seq Kit	0.09465	0.10 < TF > 0.03	5.20E-02	NA	NA	37523752	362	0.000964722
P4	SLX-12838_D703-D502	LISE	U	edta	cancer	NA	pancreatic	post-treatment	NA	Qskit	NA	ThruPLEX® Plasma-seq Kit	0.02405	< 0.03	NA	NA	NA	37874263	2477	0.006540061
C3	SLX-12838_D703-D503	LISE	U	edta	cancer	NA	colorectal	post-treatment	NA	Qskit	NA	ThruPLEX® Plasma-seq Kit	0.05985	0.10 < TF > 0.03	3.10E-02	NA	NA	44204002	631	0.001427473
Ov4	SLX-12838_D703-D504	LISE	U	edta	cancer	NA	ovarian	post-treatment	NA	Qskit	NA	ThruPLEX® Plasma-seq Kit	0.01858	< 0.03	NA	NA	NA	43398479	162	0.000373285
Ov5	SLX-12838_D704-D501	LISE	U	edta	cancer	NA	ovarian	post-treatment	NA	Qskit	NA	ThruPLEX® Plasma-seq Kit	0.08562	0.10 < TF > 0.03	NA	NA	NA	9548466	194	0.00203174
B8	SLX-12838_D704-D502	LISE	U	edta	cancer	NA	breast	post-treatment	NA	Qskit	NA	ThruPLEX® Plasma-seq Kit	0.03734	0.10 < TF > 0.03	NA	NA	NA	10766860	76	0.00070587
C5	SLX-12838_D704-D503	LISE	U	edta	cancer	NA	colorectal	post-treatment	NA	Qskit	NA	ThruPLEX® Plasma-seq Kit	0.01631	< 0.03	1.30E-02	NA	NA	9124548	100	0.001095945
En1	SLX-12838_D704-D504	LISE	U	edta	cancer	NA	endometrial	post-treatment	NA	Qskit	NA	ThruPLEX® Plasma-seq Kit	0.2058	0.30 < TF > 0.20	0.13636364	NA	NA	7967324	218	0.002736176
C6	SLX-12838_D705-D505	LISE	U	edta	cancer	NA	colorectal	post-treatment	NA	Qskit	NA	ThruPLEX® Plasma-seq Kit	0.02289	< 0.03	1.21E-02	NA	NA	12555511	144	0.001146907
ChC1	SLX-12838_D705-D506	LISE	U	edta	cancer	NA	cholangiocarcinoma	post-treatment	NA	Qskit	NA	ThruPLEX® Plasma-seq Kit	0.03574	0.10 < TF > 0.03	1.90E-02	NA	NA	8642818	772	0.008932272
C3	SLX-12838_D705-D507	LISE	U	edta	cancer	NA	colorectal	post-treatment	NA	Qskit	NA	ThruPLEX® Plasma-seq Kit	0.2368	0.30 < TF > 0.20	0.306	NA	NA	11042574	698	0.00632099
C3	SLX-12838_D705-D508	LISE	U	edta	cancer	NA	colorectal	post-treatment	NA	Qskit	NA	ThruPLEX® Plasma-seq Kit	0.2263	0.30 < TF > 0.20	0.279	NA	NA	10246740	628	0.006128779
Ov4	SLX-12838_D706-D505	LISE	U	edta	cancer	NA	ovarian	post-treatment	NA	Qskit	NA	ThruPLEX® Plasma-seq Kit	0.009935	< 0.03	NA	NA	NA	10485235	125	0.001192153
Ov5	SLX-12838_D706-D506	LISE	U	edta	cancer	NA	ovarian	post-treatment	NA	Qskit	NA	ThruPLEX® Plasma-seq Kit	0.05103	0.10 < TF > 0.03	NA	NA	NA	13600162	175	0.001286749
Pr1	SLX-12838_D706-D507	LISE	U	edta	cancer	NA	prostate	post-treatment	NA	Qskit	NA	ThruPLEX® Plasma-seq Kit	0.05599	0.10 < TF > 0.03	0.04	NA	NA	9678478	642	0.006633274
C5	SLX-12838_D706-D508	LISE	U	edta	cancer	NA	colorectal	post-treatment	NA	Qskit	NA	ThruPLEX® Plasma-seq Kit	0.5206	TF > 0.30	0.442	NA	NA	12099067	2103	0.017381506
B33	SLX-15332_D707-D505	RADICAL	U	edta	cancer	NA	breast	baseline	NA	Qskit	NA	ThruPLEX® Plasma-seq Kit	0.01861	< 0.03	NA	NA	NA	11901023	414	0.003478693
B34	SLX-15332_D707-D506	RADICAL	U	edta	cancer	NA	breast	baseline	NA	Qskit	NA	ThruPLEX® Plasma-seq Kit	0.04043	0.10 < TF > 0.03	NA	NA	NA	12003274	218	0.001816171
B35	SLX-15332_D707-D508	RADICAL	U	edta	cancer	NA	breast	baseline	NA	Qskit	NA	ThruPLEX® Plasma-seq Kit	0.4098	TF > 0.30	NA	NA	NA	13589288	661	0.004864125
B36	SLX-15332_D708-D505	RADICAL	U	edta	cancer	NA	breast	baseline	NA	Qskit	NA	ThruPLEX® Plasma-seq Kit	0.5989	TF > 0.30	NA	NA	NA	12177197	727	0.005970175
B37	SLX-15332_D708-D506	RADICAL	U	edta	cancer	NA	breast	baseline	NA	Qskit	NA	ThruPLEX® Plasma-seq Kit	0.4498	TF > 0.30	NA	NA	NA	12830219	4647	0.036219179
B38	SLX-15332_D708-D507	RADICAL	U	edta	cancer	NA	breast	baseline	NA	Qskit	NA	ThruPLEX® Plasma-seq Kit	0.01967	< 0.03	NA	NA	NA	13099558	180	0.001374092
B39	SLX-15332_D709-D502	RADICAL	U	edta	cancer	NA	breast	baseline	NA	Qskit	NA	ThruPLEX® Plasma-seq Kit	0.05198	0.10 < TF > 0.03	NA	NA	NA	13181817	440	0.003337931
B40	SLX-15332_D708-D508	RADICAL	U	edta	cancer	NA	breast	baseline	NA	Qskit	NA	ThruPLEX® Plasma-seq Kit	0.0889	0.10 < TF > 0.03	NA	NA	NA	12126781	1426	0.011759097
B41	SLX-15332_D709-D501	RADICAL	U	edta	cancer	NA	breast	baseline	NA	Qskit	NA	ThruPLEX® Plasma-seq Kit	0.09449	0.10 < TF > 0.03	NA	NA	NA	14344579	358	0.002495716
B42	SLX-15332_D709-D503	RADICAL	U	edta	cancer	NA	breast	baseline	NA	Qskit	NA	ThruPLEX® Plasma-seq Kit	0.4631	TF > 0.30	NA	NA	NA	13454534	477	0.003545273
B43	SLX-15332_D709-D504	RADICAL	U	edta	cancer	NA	breast	baseline	NA	Qskit	NA	ThruPLEX® Plasma-seq Kit	0.4192	TF > 0.30	NA	NA	NA	11218237	474	0.004225263
B44	SLX-13227_D704-D506	RADICAL	U	edta	cancer	NA	breast	baseline	NA	Qskit	NA	ThruPLEX® Plasma-seq Kit	0.1974	0.20 < TF > 0.10	NA	NA	NA	45706482	204	0.000446326
B45	SLX-13227_D704-D508	RADICAL	U	edta	cancer	NA	breast	baseline	NA	Qskit	NA	ThruPLEX® Plasma-seq Kit	0.02036	< 0.03	NA	NA	NA	56416337	599	0.001061749
B46	SLX-13227_D705-D506	RADICAL	U	edta	cancer	NA	breast	baseline	NA	Qskit	NA	ThruPLEX® Plasma-seq Kit	0.1984	0.20 < TF > 0.10	NA	NA	NA	16233361	677	0.004170424
B47	SLX-13227_D701-D502	RADICAL	U	edta	cancer	NA	breast	baseline	NA	Qskit	NA	ThruPLEX® Plasma-seq Kit	0.1516	0.20 < TF > 0.10	NA	NA	NA	10651233	217	0.002037323
B48	SLX-13227_D701-D504	RADICAL	U	edta	cancer	NA	breast	baseline	NA	Qskit	NA	ThruPLEX® Plasma-seq Kit	0.3247	TF > 0.30	NA	NA	NA	10662780	324	0.003038607
B49	SLX-13227_D702-D502	RADICAL	U	edta	cancer	NA	breast	baseline	NA	Qskit	NA	ThruPLEX® Plasma-seq Kit	0.1246	0.20 < TF > 0.10	NA	NA	NA	17128395	389	0.002271083
B50	SLX-13227_D702-D504	RADICAL	U	edta	cancer	NA	breast	baseline	NA	Qskit	NA	ThruPLEX® Plasma-seq Kit	0.2229	0.30 < TF > 0.20	NA	NA	NA	9241461	477	0.005161522
B51	SLX-13227_D703-D502	RADICAL	U	edta	cancer	NA	breast	baseline	NA	Qskit	NA	ThruPLEX® Plasma-seq Kit	0.03114	0.10 < TF > 0.03	NA	NA	NA	15133342	839	0.00554405
GB14	SLX-12839_D701-D501	BLING	U	edta	cancer	NA	glioblastoma	baseline	NA	Qskit	NA	ThruPlex Tag-seq kit	0.006605	< 0.03	NA	NA	NA	19335696	2680	0.013860375
GB15	SLX-12839_D701-D502	BLING	U	edta	cancer	NA	glioblastoma	baseline	NA	Qskit	NA	ThruPlex Tag-seq kit	0.0139	< 0.03	NA	NA	NA	17902162	649	0.00362526
GB16	SLX-12839_D701-D503	BLING	U	edta	cancer	NA	glioblastoma	baseline	NA	Qskit	NA	ThruPlex Tag-seq kit	0.01019	< 0.03	NA	NA	NA	15575756	402	0.002580934
GB17	SLX-12839_D701-D504	BLING	U	edta	cancer	NA	glioblastoma	baseline	NA	Qskit	NA	ThruPlex Tag-seq kit	0.01789	< 0.03	NA	NA	NA	8315465	149	0.001791842
GB18	SLX-12839_D702-D501	BLING	U	edta	cancer	NA	glioblastoma	baseline	NA	Qskit	NA	ThruPlex Tag-seq kit	0.006965	< 0.03	NA	NA	NA	15955611	440	0.002757651
GB19	SLX-12839_D702-D502	BLING	U	edta	cancer	NA	glioblastoma	baseline	NA	Qskit	NA	ThruPlex Tag-seq kit	0.01075	< 0.03	NA	NA	NA	22023499	505	0.002293005
GB20	SLX-12839_D702-D503	BLING	U	edta	cancer	NA	glioblastoma	baseline	NA	Qskit	NA	ThruPlex Tag-seq kit	0.00884	< 0.03	NA	NA	NA	10628442	42	0.000395166
GB21	SLX-12839_D702-D504	BLING	U	edta	cancer	NA	glioblastoma	baseline	NA	Qskit	NA	ThruPlex Tag-seq kit	0.01133	< 0.03	NA	NA	NA	11367658	56	0.000492626
GB22	SLX-12839_D703-D505	BLING	U	edta	cancer	NA	glioblastoma	baseline	NA	Qskit	NA	ThruPlex Tag-seq kit	0.008671	< 0.03	NA	NA	NA	21111456	239	0.001132087
GB23	SLX-12839_D703-D506	BLING	U	edta	cancer	NA	glioblastoma	baseline	NA	Qskit	NA	ThruPlex Tag-seq kit	0.03704	0.10 < TF > 0.03	NA	NA	NA	23387038	355	0.001517935
GB24	SLX-12839_D704-D505	BLING	U	edta	cancer	NA	glioblastoma	baseline	NA	Qskit	NA	ThruPlex Tag-seq kit	0.00752	< 0.03	NA	NA	NA	14246911	121	0.000849307
GB25	SLX-12839_D704-D506	BLING	U	edta	cancer	NA	glioblastoma	baseline	NA	Qskit	NA	ThruPlex Tag-seq kit	0.007303	< 0.03	NA	NA	NA	17796111	148	0.000831642
GB26	SLX-12839_D703-D507	BLING	U	edta	cancer	NA	glioblastoma	baseline	NA	Qskit	NA	ThruPlex Tag-seq kit	0.01227	< 0.03	NA	NA	NA	7296191	132	0.001809163
GB27	SLX-12839_D703-D508	BLING	U	edta	cancer	NA	glioblastoma	baseline	NA	Qskit	NA	ThruPlex Tag-seq kit	0.01025	< 0.03	NA	NA	NA	15305528	120	0.00078403
GB28	SLX-12839_D704-D507	BLING	U	edta	cancer	NA	glioblastoma	baseline	NA	Qskit	NA	ThruPlex Tag-seq kit	0.006869	< 0.03	NA	NA	NA	25338366	229	0.000903768
GB29	SLX-12839_D704-D508	BLING	U	edta	cancer	NA	glioblastoma	baseline	NA	Qskit	NA	ThruPlex Tag-seq kit	0.005952	< 0.03	NA	NA	NA	28307386	146	0.000515766
GB30	SLX-12839_D705-D501	BLING	U	edta	cancer	NA	glioblastoma	baseline	NA	Qskit	NA	ThruPlex Tag-seq kit	0.008176	< 0.03	NA	NA	NA	31171331	249	0.000798811
GB31	SLX-12839_D705-D502	BLING	U	edta	cancer	NA	glioblastoma	baseline	NA	Qskit	NA	ThruPlex Tag-seq kit	0.01014	< 0.03	NA	NA	NA	28535722	382	0.001338673
GB32	SLX-12839_D705-D503	BLING	U	edta	cancer	NA	glioblastoma	baseline	NA	Qskit	NA	ThruPlex Tag-seq kit	0.007692	< 0.03	NA	NA	NA	18664946	120	0.000642916
GB33	SLX-12839_D706-D501	BLING	U	edta	cancer	NA	glioblastoma	baseline	NA	Qskit	NA	ThruPlex Tag-seq kit	0.01808	< 0.03	NA	NA	NA	21384766	116	0.000542442
GB34	SLX-12839_D706-D502	BLING	U	edta	cancer	NA	glioblastoma	baseline	NA	Qskit	NA	ThruPlex Tag-seq kit	0.01453	< 0.03	NA	NA	NA	27491319	295	0.001073066
GB35	SLX-12839_D706-D503	BLING	U	edta	cancer	NA	glioblastoma	baseline	NA	Qskit	NA	ThruPlex Tag-seq kit	0.008831	< 0.03	NA	NA	NA	27176738	262	0.00096406
batch2_ctl1	SLX-13222_D701-D501	STM	U	edta	healthy	NA	healthy	baseline	NA	Qskit	NA	NA	0.005976	healthy	NA	NA	NA	28315034	222	0.000784036
batch2_ctl2	SLX-13222_D701-D502	STM	U	edta	healthy	NA	healthy	baseline	NA	Qskit	NA	NA	0.01223	healthy	NA	NA	NA	31152594	319	0.001023992
batch2_ctl3	SLX-13222_D701-D503	STM	U	edta	healthy	NA	healthy	baseline	NA	Qskit	NA	NA	0.004074	healthy	NA	NA	NA	29138294	279	0.000957503
batch2_ctl4	SLX-13222_D701-D504	STM	U	edta	healthy	NA	healthy	baseline	NA	Qskit	NA	NA	0.004389	healthy	NA	NA	NA	21779581	220	0.00101012
batch2_ctl5	SLX-13222_D702-D501	STM	U	edta	healthy	NA	healthy	baseline	NA	Qskit	NA	NA	0.004822	healthy	NA	NA	NA	22894818	454	0.001982981
batch2_ctl6	SLX-13222_D702-D502	STM	U	edta	healthy	NA	healthy	baseline	NA	Qskit	NA	NA	0.004374	healthy	NA	NA	NA	37451128	871	0.002325698
batch2_ctl7	SLX-13222_D702-D503	STM	U	edta	healthy	NA	healthy	baseline	NA	Qskit	NA	NA	0.005405	healthy	NA	NA	NA	28001701	545	0.00194631
batch2_ctl8	SLX-13222_D702-D504	STM	U	edta	healthy	NA	healthy	baseline	NA	Qskit	NA	NA	0.008123	healthy	NA	NA	NA	33774185	1001	0.002963802
batch2_ctl9	SLX-13222_D703-D501	STM	U	edta	healthy	NA	healthy	baseline	NA	Qskit	NA	NA	0.007194	healthy	NA	NA	NA	25119114	394	0.001568527
batch2_ctl10	SLX-13222_D703-D502	STM	U	edta	healthy	NA	healthy	baseline	NA	Qskit	NA	NA	0.009844	healthy	NA	NA	NA	28377525	428	0.001508236
batch2_ctl11	SLX-13222_D703-D503	STM	U	edta	healthy	NA	healthy	baseline	NA	Qskit	NA	NA	0.004102	healthy	NA	NA	NA	28462042	229	0.00080458
batch2_ctl12	SLX-13222_D703-D504	STM	U	edta	healthy	NA	healthy	baseline	NA	Qskit	NA	NA	0.002921	healthy	NA	NA	NA	27325659	535	0.001957867
batch2_ctl13	SLX-13222_D704-D505	STM	U	edta	healthy	NA	healthy	baseline	NA	Qskit	NA	NA	0	healthy	NA	NA	NA	30247114	356	0.001176972
batch2_ctl14	SLX-13222_D704-D506	STM	U	edta	healthy	NA	healthy	baseline	NA	Qskit	NA	NA	0.004207	healthy	NA	NA	NA	26055920	255	0.000978664
batch2_ctl15	SLX-13222_D704-D507	STM	U	edta	healthy	NA	healthy	baseline	NA	Qskit	NA	NA	0.004633	healthy	NA	NA	NA	31736094	278	0.000875974
batch2_ctl16	SLX-13222_D704-D508	STM	U	edta	healthy	NA	healthy	baseline	NA	Qskit	NA	NA	0.005188	healthy	NA	NA	NA	32405579	309	0.00095354
batch2_ctl17	SLX-13222_D705-D505	STM	U	edta	healthy	NA	healthy	baseline	NA	Qskit	NA	NA	0.007434	healthy	NA	NA	NA	31630272	266	0.000840967
batch2_ctl18	SLX-13222_D705-D506	STM	U	edta	healthy	NA	healthy	baseline	NA	Qskit	NA	NA	0.006402	healthy	NA	NA	NA	29446715	637	0.002163229
batch2_ctl19	SLX-13222_D705-D507	STM	U	edta	healthy	NA	healthy	baseline	NA	Qskit	NA	NA	0.007363	healthy	NA	NA	NA	28789314	266	0.000923954
batch2_ctl20	SLX-13222_D705-D508	STM	U	edta	healthy	NA	healthy	baseline	NA	Qskit	NA	NA	0.008685	healthy	NA	NA	NA	35410351	764	0.002157561
batch2_ctl21	SLX-13222_D706-D505	STM	U	edta	healthy	NA	healthy	baseline	NA	Qskit	NA	NA	0.00564	healthy	NA	NA	NA	32167516	365	0.001134685
batch2_ctl22	SLX-13222_D706-D506	STM	U	edta	healthy	NA	healthy	baseline	NA	Qskit	NA	NA	0.01184	healthy	NA	NA	NA	29816714	458	0.001536051
batch2_ctl23	SLX-13222_D706-D507	STM	U	edta	healthy	NA	healthy	baseline	NA	Qskit	NA	NA	0.004365	healthy	NA	NA	NA	33334130	393	0.001178972
batch2_ctl24	SLX-13222_D706-D508	STM	U	edta	healthy	NA	healthy	baseline	NA	Qskit	NA	NA	0.009912	healthy	NA	NA	NA	44658046	199	0.000445608
NA	LP0025_03	N2	N	edta	healthy	NA	healthy	NA	healthy	Tapestation cfDNA kit	NA	ThruPLEX® Plasma-seq Kit	0.01121	healthy	NA	NA	NA	43695476	1846	0.004224694
NA	LP0025_05	N2	N	edta	cancer	NA	lung	NA	IV	Tapestation cfDNA kit	NA	ThruPLEX® Plasma-seq Kit	0.007844	< 0.03	NA	NA	NA	24178376	1042	0.004309636
NA	LP0025_06	N2	N	edta	cancer	NA	lung	NA	IV	Tapestation cfDNA kit	NA	ThruPLEX® Plasma-seq Kit	0.01345	< 0.03	NA	NA	NA	51302642	2431	0.004738547
NA	LP0025_10	N2	N	edta	cancer	NA	lung	NA	IV	Tapestation cfDNA kit	NA	ThruPLEX® Plasma-seq Kit	0.02088	< 0.03	NA	NA	NA	152673325	3852	0.002523034
NA	LP0025_11	N2	N	edta	cancer	NA	lung	NA	IV	Tapestation cfDNA kit	NA	ThruPLEX® Plasma-seq Kit	0.009412	< 0.03	NA	NA	NA	110629830	4009	0.003623797
NA	LP0025_12	N2	N	edta	cancer	NA	lung	NA	IV	Tapestation cfDNA kit	NA	ThruPLEX® Plasma-seq Kit	0.06065	0.10 < TF > 0.03	NA	NA	NA	95616142	2754	0.002880267
NA	LP0025_14	N2	N	pax	healthy	NA	healthy	NA	healthy	Tapestation cfDNA kit	NA	ThruPLEX® Plasma-seq Kit	0.009949	healthy	NA	NA	NA	22221376	18301	0.082357636
NA	LP0025_15	N2	N	edta	cancer	NA	lung	NA	IV	Tapestation cfDNA kit	NA	ThruPLEX® Plasma-seq Kit	0.08179	0.10 < TF > 0.03	NA	NA	NA	147023596	6516	0.004431942
NA	LP0025_17	N2	N	edta	cancer	NA	lung	NA	IV	Tapestation cfDNA kit	NA	ThruPLEX® Plasma-seq Kit	0.04318	0.10 < TF > 0.03	NA	NA	NA	146613784	3875	0.002642998
NA	LP0025_18	N2	N	pax	cancer	NA	lung	NA	NA	Tapestation cfDNA kit	NA	ThruPLEX® Plasma-seq Kit	0.09012	0.10 < TF > 0.03	NA	NA	NA	94463107	6402	0.006777249
NA	LP0025_20	N2	N	edta	cancer	NA	lung	NA	NC	Tapestation cfDNA kit	NA	ThruPLEX® Plasma-seq Kit	0.008805	< 0.03	NA	NA	NA	75098839	1457	0.00194011
NA	LP0025_24	N2	N	edta	cancer	NA	lung	NA	IV	Tapestation cfDNA kit	NA	ThruPLEX® Plasma-seq Kit	0.01273	< 0.03	NA	NA	NA	86299285	6340	0.007346527
NA	LP0026_02	N2	N	edta	cancer	NA	lung	NA	III	Tapestation cfDNA kit	NA	ThruPLEX® Plasma-seq Kit	0.01159	< 0.03	NA	NA	NA	188249213	9466	0.005028441
NA	LP0026_05	N2	N	edta	cancer	NA	lung	NA	IV	Tapestation cfDNA kit	NA	ThruPLEX® Plasma-seq Kit	0.04522	0.10 < TF > 0.03	NA	NA	NA	193714619	15393	0.007946225
NA	LP0026_06	N2	N	pax	cancer	NA	lung	NA	NA	Tapestation cfDNA kit	NA	ThruPLEX® Plasma-seq Kit	0.03819	0.10 < TF > 0.03	NA	NA	NA	106871331	2929	0.002740679
NA	LP0026_07	N2	N	edta	cancer	NA	lung	NA	IV	Tapestation cfDNA kit	NA	ThruPLEX® Plasma-seq Kit	0.03863	0.10 < TF > 0.03	NA	NA	NA	241819959	12936	0.005349434
NA	LP0026_08	N2	N	edta	cancer	NA	lung	NA	IV	Tapestation cfDNA kit	NA	ThruPLEX® Plasma-seq Kit	0.2462	0.30 < TF > 0.20	NA	NA	NA	91544729	8866	0.009684883
NA	LP0026_09	N2	N	edta	cancer	NA	lung	NA	IV	Tapestation cfDNA kit	NA	ThruPLEX® Plasma-seq Kit	0.01	< 0.03	NA	NA	NA	262379082	30756	0.011721971
NA	LP0026_10	N2	N	edta	cancer	NA	lung	NA	III	Tapestation cfDNA kit	NA	ThruPLEX® Plasma-seq Kit	0.005405	< 0.03	NA	NA	NA	171015154	0	0
NA	LP0026_11	N2	N	edta	cancer	NA	lung	NA	IV	Tapestation cfDNA kit	NA	ThruPLEX® Plasma-seq Kit	0.04461	0.10 < TF > 0.03	NA	NA	NA	227878391	13959	0.006125636
NA	LP0026_13	N2	N	pax	cancer	NA	lung	NA	NA	Tapestation cfDNA kit	NA	ThruPLEX® Plasma-seq Kit	0.0104	< 0.03	NA	NA	NA	212318350	14906	0.00702059
NA	LP0026_14	N2	N	edta	cancer	NA	lung	NA	IV	Tapestation cfDNA kit	NA	ThruPLEX® Plasma-seq Kit	0.0123	< 0.03	NA	NA	NA	230101305	10711	0.004654906
NA	LP0026_15	N2	N	edta	cancer	NA	lung	NA	IV	Tapestation cfDNA kit	NA	ThruPLEX® Plasma-seq Kit	0.05024	0.10 < TF > 0.03	NA	NA	NA	222910482	29939	0.013430952
NA	LP0026_18	N2	N	edta	cancer	NA	lung	NA	IV	Tapestation cfDNA kit	NA	ThruPLEX® Plasma-seq Kit	0.02579	< 0.03	NA	NA	NA	248547406	8476	0.003410215
NA	LP0026_19	N2	N	edta	cancer	NA	lung	NA	IV	Tapestation cfDNA kit	NA	ThruPLEX® Plasma-seq Kit	0.05636	0.10 < TF > 0.03	NA	NA	NA	166341387	0	0
NA	LP0026_20	N2	N	edta	cancer	NA	lung	NA	I	Tapestation cfDNA kit	NA	ThruPLEX® Plasma-seq Kit	0.0158	< 0.03	NA	NA	NA	194989599	19581	0.010042074
NA	LP0026_22	N2	N	edta	cancer	NA	lung	NA	IV	Tapestation cfDNA kit	NA	ThruPLEX® Plasma-seq Kit	0.2263	0.30 < TF > 0.20	NA	NA	NA	95801164	20523	0.021422495
NA	LP0026_23	N2	N	edta	cancer	NA	lung	NA	IV	Tapestation cfDNA kit	NA	ThruPLEX® Plasma-seq Kit	0.009194	< 0.03	NA	NA	NA	143657014	13681	0.009523378
NA	LP0026_24	N2	N	edta	cancer	NA	lung	NA	III	Tapestation cfDNA kit	NA	ThruPLEX® Plasma-seq Kit	0.02551	< 0.03	NA	NA	NA	179558635	0	0
NA	LP0026_25	N2	N	edta	cancer	NA	lung	NA	IV	Tapestation cfDNA kit	NA	ThruPLEX® Plasma-seq Kit	0.01295	< 0.03	NA	NA	NA	85787431	5850	0.006819181
NA	LP0026_31	N2	N	edta	cancer	NA	lung	NA	NC	Tapestation cfDNA kit	NA	ThruPLEX® Plasma-seq Kit	0.007457	< 0.03	NA	NA	NA	36182795	2225	0.006149331
NA	LP0026_32	N2	N	edta	cancer	NA	lung	NA	IV	Tapestation cfDNA kit	NA	ThruPLEX® Plasma-seq Kit	0.003003	< 0.03	NA	NA	NA	33936791	1227	0.003615545
NA	LP0026_39	N2	N	edta	cancer	NA	lung	NA	NC	Tapestation cfDNA kit	NA	ThruPLEX® Plasma-seq Kit	0.006597	< 0.03	NA	NA	NA	42950191	2477	0.005767145
NA	LP0026_41	N2	N	edta	cancer	NA	lung	NA	III	Tapestation cfDNA kit	NA	ThruPLEX® Plasma-seq Kit	0.009114	< 0.03	NA	NA	NA	29740265	1400	0.004707423
NA	LP0026_43	N2	N	edta	cancer	NA	lung	NA	III	Tapestation cfDNA kit	NA	ThruPLEX® Plasma-seq Kit	0.02436	< 0.03	NA	NA	NA	25744444	965	0.003748382
NA	LP0027_02	N2	N	edta	cancer	NA	lung	NA	I	Tapestation cfDNA kit	NA	ThruPLEX® Plasma-seq Kit	0.05469	0.10 < TF > 0.03	NA	NA	NA	34725480	1071	0.003084191
NA	LP0027_05	N2	N	edta	cancer	NA	lung	NA	III	Tapestation cfDNA kit	NA	ThruPLEX® Plasma-seq Kit	0.01105	< 0.03	NA	NA	NA	59743786	2399	0.00401548
NA	LP0027_06	N2	N	edta	cancer	NA	lung	NA	I	Tapestation cfDNA kit	NA	ThruPLEX® Plasma-seq Kit	0.008801	< 0.03	NA	NA	NA	43087895	2267	0.005261338
NA	LP0027_25	N2	N	edta	cancer	NA	lung	NA	IV	Tapestation cfDNA kit	NA	ThruPLEX® Plasma-seq Kit	0.09778	0.10 < TF > 0.03	NA	NA	NA	50678540	4778	0.009428054
NA	LP0027_26	N2	N	edta	cancer	NA	lung	NA	IV	Tapestation cfDNA kit	NA	ThruPLEX® Plasma-seq Kit	0.1091	0.20 < TF > 0.10	NA	NA	NA	44775196	1749	0.003906181
NA	LP0027_32	N2	N	edta	cancer	NA	lung	NA	III	Tapestation cfDNA kit	NA	ThruPLEX® Plasma-seq Kit	0.0123	< 0.03	NA	NA	NA	49735898	1985	0.003991081
NA	LP0027_33	N2	N	edta	cancer	NA	lung	NA	IV	Tapestation cfDNA kit	NA	ThruPLEX® Plasma-seq Kit	0.003519	< 0.03	NA	NA	NA	34570109	1311	0.003792294
NA	LP0027_35	N2	N	edta	cancer	NA	lung	NA	IV	Tapestation cfDNA kit	NA	ThruPLEX® Plasma-seq Kit	0.1651	0.20 < TF > 0.10	NA	NA	NA	44769135	861	0.0019232
NA	LP0027_39	N2	N	edta	cancer	NA	lung	NA	IV	Tapestation cfDNA kit	NA	ThruPLEX® Plasma-seq Kit	0.1369	0.20 < TF > 0.10	NA	NA	NA	33826733	3206	0.009477711
NA	LP0028_04	N2	N	edta	cancer	NA	lung	NA	III	Tapestation cfDNA kit	NA	ThruPLEX® Plasma-seq Kit	0.006791	< 0.03	NA	NA	NA	39053266	338	0.000865485
NA	LP0029_01	N2	N	edta	cancer	NA	lung	NA	I	Tapestation cfDNA kit	NA	ThruPLEX® Plasma-seq Kit	0.008795	< 0.03	NA	NA	NA	56648191	3697	0.006526245
NA	LP0029_03	N2	N	norgen	healthy	NA	healthy	NA	healthy	Tapestation cfDNA kit	NA	ThruPLEX® Plasma-seq Kit	0.003448	healthy	NA	NA	NA	31673208	1394	0.004401196
NA	LP0029_04	N2	N	edta	healthy	NA	healthy	NA	healthy	Tapestation cfDNA kit	NA	ThruPLEX® Plasma-seq Kit	0.007227	healthy	NA	NA	NA	27677603	788	0.002847067
NA	LP0029_06	N2	N	edta	healthy	NA	healthy	NA	healthy	Tapestation cfDNA kit	NA	ThruPLEX® Plasma-seq Kit	0.01207	healthy	NA	NA	NA	33884206	1852	0.005465673
NA	LP0030_09	N2	N	norgen	healthy	NA	healthy	NA	healthy	Tapestation cfDNA kit	NA	ThruPLEX® Plasma-seq Kit	0.01139	healthy	NA	NA	NA	189713247	11262	0.005936328
NA	LP0028_14	N2	N	edta	cancer	NA	lung	NA	III	Tapestation cfDNA kit	NA	ThruPLEX® Plasma-seq Kit	0.004331	< 0.03	NA	NA	NA	113809226	7049	0.006193698
NA	LP0028_06	N2	N	edta	cancer	NA	lung	NA	IV	Tapestation cfDNA kit	NA	ThruPLEX® Plasma-seq Kit	0.006288	< 0.03	NA	NA	NA	98933579	2847	0.002877688
NA	LP0028_22	N2	N	edta	cancer	NA	lung	NA	IV	Tapestation cfDNA kit	NA	ThruPLEX® Plasma-seq Kit	0.01177	< 0.03	NA	NA	NA	96406597	2280	0.002364983
NA	LP0028_03	N2	N	edta	cancer	NA	lung	NA	IV	Tapestation cfDNA kit	NA	ThruPLEX® Plasma-seq Kit	0.04082	0.10 < TF > 0.03	NA	NA	NA	67561759	2747	0.00406591
NA	LP0028_05	N2	N	edta	cancer	NA	lung	NA	IV	Tapestation cfDNA kit	NA	ThruPLEX® Plasma-seq Kit	0.005377	< 0.03	NA	NA	NA	90466218	4157	0.004595085
NA	LP0028_16	N2	N	edta	cancer	NA	lung	NA	III	Tapestation cfDNA kit	NA	ThruPLEX® Plasma-seq Kit	0.00952	< 0.03	NA	NA	NA	104949353	6294	0.005997178
NA	LP0028_18	N2	N	edta	cancer	NA	lung	NA	III	Tapestation cfDNA kit	NA	ThruPLEX® Plasma-seq Kit	0.01627	< 0.03	NA	NA	NA	102925911	2926	0.002842822
NA	LP0028_24	N2	N	edta	cancer	NA	lung	NA	III	Tapestation cfDNA kit	NA	ThruPLEX® Plasma-seq Kit	0.01752	< 0.03	NA	NA	NA	114497861	4857	0.004242001
NA	LP0028_15	N2	N	edta	cancer	NA	lung	NA	NC	Tapestation cfDNA kit	NA	ThruPLEX® Plasma-seq Kit	0.01094	< 0.03	NA	NA	NA	105482340	4159	0.00394284
NA	LP0028_11	N2	N	edta	cancer	NA	lung	NA	III	Tapestation cfDNA kit	NA	ThruPLEX® Plasma-seq Kit	0.004416	< 0.03	NA	NA	NA	115309842	3715	0.003221754
NA	LP0029_05	N2	N	edta	healthy	NA	healthy	NA	healthy	Tapestation cfDNA kit	NA	ThruPLEX® Plasma-seq Kit	0.01048	healthy	NA	NA	NA	118880594	5069	0.004263942
NA	LP0028_13	N2	N	edta	cancer	NA	lung	NA	I	Tapestation cfDNA kit	NA	ThruPLEX® Plasma-seq Kit	0.01058	< 0.03	NA	NA	NA	119858124	4113	0.003431557
NA	LP0029_09	N2	N	pax	cancer	NA	lung	NA	NA	Tapestation cfDNA kit	NA	ThruPLEX® Plasma-seq Kit	0.1366	0.20 < TF > 0.10	NA	NA	NA	134289089	3197	0.002380685
NA	LP0028_23	N2	N	edta	cancer	NA	lung	NA	IV	Tapestation cfDNA kit	NA	ThruPLEX® Plasma-seq Kit	0.01109	< 0.03	NA	NA	NA	100354839	2418	0.00240945
NA	LP0028_12	N2	N	edta	cancer	NA	lung	NA	III	Tapestation cfDNA kit	NA	ThruPLEX® Plasma-seq Kit	0.01861	< 0.03	NA	NA	NA	96767803	3564	0.003683043
NA	LP0028_02	N2	N	edta	cancer	NA	lung	NA	III	Tapestation cfDNA kit	NA	ThruPLEX® Plasma-seq Kit	0.002656	< 0.03	NA	NA	NA	95521800	6306	0.006601634
NA	LP0028_01	N2	N	edta	cancer	NA	lung	NA	III	Tapestation cfDNA kit	NA	ThruPLEX® Plasma-seq Kit	0.1012	0.20 < TF > 0.10	NA	NA	NA	74671407	7201	0.009643584
NA	LP0028_07	N2	N	edta	cancer	NA	lung	NA	IV	Tapestation cfDNA kit	NA	ThruPLEX® Plasma-seq Kit	0.02952	< 0.03	NA	NA	NA	129809479	1412	0.001087748
NA	LP0028_08	N2	N	edta	cancer	NA	lung	NA	NC	Tapestation cfDNA kit	NA	ThruPLEX® Plasma-seq Kit	0.01269	< 0.03	NA	NA	NA	95737667	7385	0.007713787
NA	LP0029_08	N2	N	pax	healthy	NA	healthy	NA	healthy	Tapestation cfDNA kit	NA	ThruPLEX® Plasma-seq Kit	0.01011	healthy	NA	NA	NA	144428296	39781	0.027543772
NA	LP0028_21	N2	N	edta	cancer	NA	lung	NA	NC	Tapestation cfDNA kit	NA	ThruPLEX® Plasma-seq Kit	0.01231	< 0.03	NA	NA	NA	109091670	9603	0.008802689
NA	LP0028_10	N2	N	edta	cancer	NA	lung	NA	NC	Tapestation cfDNA kit	NA	ThruPLEX® Plasma-seq Kit	0.00954	< 0.03	NA	NA	NA	103709172	5697	0.005493246
NA	LP0028_19	N2	N	edta	cancer	NA	lung	NA	NC	Tapestation cfDNA kit	NA	ThruPLEX® Plasma-seq Kit	0.01324	< 0.03	NA	NA	NA	102690199	6784	0.006606278
NA	LP0028_20	N2	N	edta	cancer	NA	lung	NA	NC	Tapestation cfDNA kit	NA	ThruPLEX® Plasma-seq Kit	0.01589	< 0.03	NA	NA	NA	81890694	2672	0.003262886
NA	LP0028_17	N2	N	edta	cancer	NA	lung	NA	I	Tapestation cfDNA kit	NA	ThruPLEX® Plasma-seq Kit	0.004916	< 0.03	NA	NA	NA	85863389	8909	0.010375784
NA	LP0029_02	N2	N	edta	healthy	NA	healthy	NA	healthy	Tapestation cfDNA kit	NA	ThruPLEX® Plasma-seq Kit	0.02982	healthy	NA	NA	NA	77837927	3160	0.004059718
NA	LP0030_02	N2	N	norgen	healthy	NA	healthy	NA	healthy	Tapestation cfDNA kit	NA	ThruPLEX® Plasma-seq Kit	0.0102	healthy	NA	NA	NA	194046036	10191	0.005251847
NA	LP0030_01	N2	N	norgen	healthy	NA	healthy	NA	healthy	Tapestation cfDNA kit	NA	ThruPLEX® Plasma-seq Kit	0.01442	healthy	NA	NA	NA	214205133	10137	0.00473238
NA	LP0025_09	N2	N	pax	healthy	NA	healthy	NA	healthy	Tapestation cfDNA kit	NA	ThruPLEX® Plasma-seq Kit	0.01028	healthy	NA	NA	NA	89748961	11733	0.013073132
NA	LP0028_09	N2	N	edta	cancer	NA	lung	NA	IV	Tapestation cfDNA kit	NA	ThruPLEX® Plasma-seq Kit	0.007938	< 0.03	NA	NA	NA	129057405	6127	0.0047475
NA	LP0025_19	N2	N	pax	healthy	NA	healthy	NA	healthy	Tapestation cfDNA kit	NA	ThruPLEX® Plasma-seq Kit	0.009489	healthy	NA	NA	NA	86859952	32692	0.037637599
NA	LP0030_03	N2	N	edta	healthy	NA	healthy	NA	healthy	Tapestation cfDNA kit	NA	ThruPLEX® Plasma-seq Kit	0.006784	healthy	NA	NA	NA	277501108	13363	0.004815476
NA	LP0025_08	N2	N	edta	healthy	NA	healthy	NA	healthy	Tapestation cfDNA kit	NA	ThruPLEX® Plasma-seq Kit	0.01777	healthy	NA	NA	NA	109449325	3885	0.003549588
NA	LP0030_07	N2	N	norgen	healthy	NA	healthy	NA	healthy	Tapestation cfDNA kit	NA	ThruPLEX® Plasma-seq Kit	0.003996	healthy	NA	NA	NA	232695702	11968	0.005143198
NA	LP0025_04	N2	N	edta	healthy	NA	healthy	NA	healthy	Tapestation cfDNA kit	NA	ThruPLEX® Plasma-seq Kit	0.01106	healthy	NA	NA	NA	167064323	23461	0.014043094
NA	LP0025_16	N2	N	pax	healthy	NA	healthy	NA	healthy	Tapestation cfDNA kit	NA	ThruPLEX® Plasma-seq Kit	0.01743	healthy	NA	NA	NA	81978660	19083	0.023278009
NA	LP0025_07	N2	N	edta	healthy	NA	healthy	NA	healthy	Tapestation cfDNA kit	NA	ThruPLEX® Plasma-seq Kit	0.008655	healthy	NA	NA	NA	201847999	7241	0.003587353
NA	LP0025_01	N2	N	edta	healthy	NA	healthy	NA	healthy	Tapestation cfDNA kit	NA	ThruPLEX® Plasma-seq Kit	0.01677	healthy	NA	NA	NA	297987208	16858	0.00565729
NA	LP0027_40	N2	N	edta	cancer	NA	lung	NA	IV	Tapestation cfDNA kit	NA	ThruPLEX® Plasma-seq Kit	0.05251	0.10 < TF > 0.03	NA	NA	NA	151942491	14402	0.009478586
NA	LP0027_10	N2	N	edta	cancer	NA	lung	NA	II	Tapestation cfDNA kit	NA	ThruPLEX® Plasma-seq Kit	0.01478	< 0.03	NA	NA	NA	202114237	12348	0.006109416
NA	LP0027_18	N2	N	edta	cancer	NA	lung	NA	I	Tapestation cfDNA kit	NA	ThruPLEX® Plasma-seq Kit	0.008252	< 0.03	NA	NA	NA	261115788	20579	0.007881178
NA	LP0027_31	N2	N	edta	cancer	NA	lung	NA	IV	Tapestation cfDNA kit	NA	ThruPLEX® Plasma-seq Kit	0.02963	< 0.03	NA	NA	NA	139362673	5799	0.004161086
NA	LP0027_08	N2	N	edta	cancer	NA	lung	NA	III	Tapestation cfDNA kit	NA	ThruPLEX® Plasma-seq Kit	0.01717	< 0.03	NA	NA	NA	198265566	10119	0.005103761
NA	LP0025_21	N2	N	edta	cancer	NA	lung	NA	II	Tapestation cfDNA kit	NA	ThruPLEX® Plasma-seq Kit	0.1117	0.20 < TF > 0.10	NA	NA	NA	156498033	10563	0.006749606
NA	LP0030_05	N2	N	edta	healthy	NA	healthy	NA	healthy	Tapestation cfDNA kit	NA	ThruPLEX® Plasma-seq Kit	0.009746	healthy	NA	NA	NA	162381951	5775	0.00355643
NA	LP0030_04	N2	N	norgen	healthy	NA	healthy	NA	healthy	Tapestation cfDNA kit	NA	ThruPLEX® Plasma-seq Kit	0.0101	healthy	NA	NA	NA	142723720	6500	0.004554253
NA	LP0025_13	N2	N	pax	healthy	NA	healthy	NA	healthy	Tapestation cfDNA kit	NA	ThruPLEX® Plasma-seq Kit	0.009464	healthy	NA	NA	NA	22571350	7625	0.033781763
NA	LP0026_03	N2	N	edta	cancer	NA	lung	NA	III	Tapestation cfDNA kit	NA	ThruPLEX® Plasma-seq Kit	0.02144	< 0.03	NA	NA	NA	319847296	8246	0.002578105
NA	LP0026_12	N2	N	edta	cancer	NA	lung	NA	IV	Tapestation cfDNA kit	NA	ThruPLEX® Plasma-seq Kit	0.02387	< 0.03	NA	NA	NA	310783328	23412	0.007533223
NA	LP0025_02	N2	N	edta	healthy	NA	healthy	NA	healthy	Tapestation cfDNA kit	NA	ThruPLEX® Plasma-seq Kit	0.02407	healthy	NA	NA	NA	168436080	7333	0.00435358
NA	LP0026_21	N2	N	edta	cancer	NA	lung	NA	I	Tapestation cfDNA kit	NA	ThruPLEX® Plasma-seq Kit	0.01626	< 0.03	NA	NA	NA	333213788	28431	0.00853236
NA	LP0026_27	N2	N	edta	cancer	NA	lung	NA	IV	Tapestation cfDNA kit	NA	ThruPLEX® Plasma-seq Kit	0.009874	< 0.03	NA	NA	NA	371275646	6423	0.001729982
NA	LP0027_19	N2	N	edta	cancer	NA	lung	NA	III	Tapestation cfDNA kit	NA	ThruPLEX® Plasma-seq Kit	0.01458	< 0.03	NA	NA	NA	51273305	2801	0.005462882
NA	LP0026_35	N2	N	edta	cancer	NA	lung	NA	IV	Tapestation cfDNA kit	NA	ThruPLEX® Plasma-seq Kit	0.01635	< 0.03	NA	NA	NA	36031180	1867	0.005181623
NA	LP0026_37	N2	N	edta	cancer	NA	lung	NA	IV	Tapestation cfDNA kit	NA	ThruPLEX® Plasma-seq Kit	0.009013	< 0.03	NA	NA	NA	35518139	1548	0.004358336
NA	LP0026_33	N2	N	edta	cancer	NA	lung	NA	IV	Tapestation cfDNA kit	NA	ThruPLEX® Plasma-seq Kit	0.00103	< 0.03	NA	NA	NA	34431168	1106	0.003212206
NA	LP0027_17	N2	N	edta	cancer	NA	lung	NA	IV	Tapestation cfDNA kit	NA	ThruPLEX® Plasma-seq Kit	0.1692	0.20 < TF > 0.10	NA	NA	NA	39604426	2685	0.006779545
NA	LP0027_04	N2	N	edta	cancer	NA	lung	NA	IV	Tapestation cfDNA kit	NA	ThruPLEX® Plasma-seq Kit	0.0149	< 0.03	NA	NA	NA	59835030	2307	0.003855601
NA	LP0027_28	N2	N	edta	cancer	NA	lung	NA	IV	Tapestation cfDNA kit	NA	ThruPLEX® Plasma-seq Kit	0.05635	0.10 < TF > 0.03	NA	NA	NA	42851904	987	0.002303282
NA	LP0027_11	N2	N	edta	cancer	NA	lung	NA	I	Tapestation cfDNA kit	NA	ThruPLEX® Plasma-seq Kit	0.01721	< 0.03	NA	NA	NA	59228713	2907	0.004908092
NA	LP0026_29	N2	N	edta	cancer	NA	lung	NA	IV	Tapestation cfDNA kit	NA	ThruPLEX® Plasma-seq Kit	0.04645	0.10 < TF > 0.03	NA	NA	NA	60759985	1555	0.00255925
NA	LP0027_22	N2	N	edta	cancer	NA	lung	NA	IV	Tapestation cfDNA kit	NA	ThruPLEX® Plasma-seq Kit	0.03623	0.10 < TF > 0.03	NA	NA	NA	69780742	1463	0.002096567
NA	LP0026_34	N2	N	edta	cancer	NA	lung	NA	IV	Tapestation cfDNA kit	NA	ThruPLEX® Plasma-seq Kit	0.02984	< 0.03	NA	NA	NA	62421309	3547	0.005682354
NA	LP0026_40	N2	N	edta	cancer	NA	lung	NA	IV	Tapestation cfDNA kit	NA	ThruPLEX® Plasma-seq Kit	0.09748	0.10 < TF > 0.03	NA	NA	NA	40070796	1230	0.003069567
NA	LP0026_42	N2	N	edta	cancer	NA	lung	NA	IV	Tapestation cfDNA kit	NA	ThruPLEX® Plasma-seq Kit	0.1332	0.20 < TF > 0.10	NA	NA	NA	52656414	3399	0.006455054
NA	LP0027_12	N2	N	edta	cancer	NA	lung	NA	III	Tapestation cfDNA kit	NA	ThruPLEX® Plasma-seq Kit	0.0204	< 0.03	NA	NA	NA	39126184	1389	0.003550052
NA	LP0026_26	N2	N	edta	cancer	NA	lung	NA	IV	Tapestation cfDNA kit	NA	ThruPLEX® Plasma-seq Kit	0.4364	TF > 0.30	NA	NA	NA	465844776	56645	0.01215963
NA	LP0026_45	N2	N	edta	cancer	NA	lung	NA	IV	Tapestation cfDNA kit	NA	ThruPLEX® Plasma-seq Kit	0.1063	0.20 < TF > 0.10	NA	NA	NA	44977260	2195	0.004880244
NA	LP0026_36	N2	N	edta	cancer	NA	lung	NA	IV	Tapestation cfDNA kit	NA	ThruPLEX® Plasma-seq Kit	0.031	0.10 < TF > 0.03	NA	NA	NA	56221896	2266	0.004030458
NA	LP0026_44	N2	N	edta	cancer	NA	lung	NA	IV	Tapestation cfDNA kit	NA	ThruPLEX® Plasma-seq Kit	0.01084	< 0.03	NA	NA	NA	59617935	1492	0.002502603
NA	LP0027_07	N2	N	edta	cancer	NA	lung	NA	NC	Tapestation cfDNA kit	NA	ThruPLEX® Plasma-seq Kit	0.0149	< 0.03	NA	NA	NA	53353790	2045	0.003832905
NA	LP0026_28	N2	N	edta	cancer	NA	lung	NA	III	Tapestation cfDNA kit	NA	ThruPLEX® Plasma-seq Kit	0.03784	0.10 < TF > 0.03	NA	NA	NA	74390151	1523	0.002047314
NA	LP0027_01	N2	N	edta	cancer	NA	lung	NA	III	Tapestation cfDNA kit	NA	ThruPLEX® Plasma-seq Kit	0.01299	< 0.03	NA	NA	NA	32244525	940	0.002915224
NA	LP0027_20	N2	N	edta	cancer	NA	lung	NA	III	Tapestation cfDNA kit	NA	ThruPLEX® Plasma-seq Kit	0.04419	0.10 < TF > 0.03	NA	NA	NA	64413656	1504	0.002334909
NA	LP0026_30	N2	N	edta	cancer	NA	lung	NA	IV	Tapestation cfDNA kit	NA	ThruPLEX® Plasma-seq Kit	0.05146	0.10 < TF > 0.03	NA	NA	NA	47793743	4210	0.008808684
NA	LP0027_09	N2	N	edta	cancer	NA	lung	NA	I	Tapestation cfDNA kit	NA	ThruPLEX® Plasma-seq Kit	0.0118	< 0.03	NA	NA	NA	35588256	800	0.002247933
NA	LP0026_38	N2	N	edta	cancer	NA	lung	NA	IV	Tapestation cfDNA kit	NA	ThruPLEX® Plasma-seq Kit	0.1522	0.20 < TF > 0.10	NA	NA	NA	69645745	5887	0.008452778
NA	LP0026_46	N2	N	edta	cancer	NA	lung	NA	IV	Tapestation cfDNA kit	NA	ThruPLEX® Plasma-seq Kit	0.03846	0.10 < TF > 0.03	NA	NA	NA	54508749	2192	0.004021373
NA	LP0027_38	N2	N	edta	cancer	NA	lung	NA	IV	Tapestation cfDNA kit	NA	ThruPLEX® Plasma-seq Kit	0.01578	< 0.03	NA	NA	NA	79295514	3138	0.003957349
NA	LP0027_29	N2	N	edta	cancer	NA	lung	NA	IV	Tapestation cfDNA kit	NA	ThruPLEX® Plasma-seq Kit	0.01032	< 0.03	NA	NA	NA	119468973	3912	0.00327449
NA	LP0027_15	N2	N	edta	cancer	NA	lung	NA	I	Tapestation cfDNA kit	NA	ThruPLEX® Plasma-seq Kit	0.01009	< 0.03	NA	NA	NA	115112853	4008	0.003481801
NA	LP0027_34	N2	N	edta	cancer	NA	lung	NA	III	Tapestation cfDNA kit	NA	ThruPLEX® Plasma-seq Kit	0.01191	< 0.03	NA	NA	NA	76359320	7916	0.010366776
NA	LP0027_03	N2	N	edta	cancer	NA	lung	NA	IV	Tapestation cfDNA kit	NA	ThruPLEX® Plasma-seq Kit	0.008172	< 0.03	NA	NA	NA	127631473	7480	0.005860623
NA	LP0027_21	N2	N	edta	cancer	NA	lung	NA	III	Tapestation cfDNA kit	NA	ThruPLEX® Plasma-seq Kit	0.009101	< 0.03	NA	NA	NA	103715376	3371	0.003250241
NA	LP0025_23	N2	N	pax	cancer	NA	lung	NA	NA	Tapestation cfDNA kit	NA	ThruPLEX® Plasma-seq Kit	0.01931	< 0.03	NA	NA	NA	166470329	13043	0.00783503
NA	LP0027_23	N2	N	edta	cancer	NA	lung	NA	IV	Tapestation cfDNA kit	NA	ThruPLEX® Plasma-seq Kit	0.03127	0.10 < TF > 0.03	NA	NA	NA	113147194	2500	0.002209511
NA	LP0027_16	N2	N	edta	cancer	NA	lung	NA	III	Tapestation cfDNA kit	NA	ThruPLEX® Plasma-seq Kit	0.01398	< 0.03	NA	NA	NA	109011111	3168	0.002906126
NA	LP0026_47	N2	N	edta	cancer	NA	lung	NA	IV	Tapestation cfDNA kit	NA	ThruPLEX® Plasma-seq Kit	0.007129	< 0.03	NA	NA	NA	84392069	3906	0.004628397
NA	LP0027_27	N2	N	edta	cancer	NA	lung	NA	IV	Tapestation cfDNA kit	NA	ThruPLEX® Plasma-seq Kit	0.01019	< 0.03	NA	NA	NA	108876273	2373	0.002179538
NA	LP0027_30	N2	N	edta	cancer	NA	lung	NA	IV	Tapestation cfDNA kit	NA	ThruPLEX® Plasma-seq Kit	0.01077	< 0.03	NA	NA	NA	114432537	3185	0.002783299
NA	LP0027_36	N2	N	edta	cancer	NA	lung	NA	III	Tapestation cfDNA kit	NA	ThruPLEX® Plasma-seq Kit	0.005971	< 0.03	NA	NA	NA	87952103	3328	0.003783878
NA	LP0027_14	N2	N	edta	cancer	NA	lung	NA	I	Tapestation cfDNA kit	NA	ThruPLEX® Plasma-seq Kit	0.009314	< 0.03	NA	NA	NA	114749704	3586	0.003125063
NA	LP0025_22	N2	N	pax	cancer	NA	lung	NA	NA	Tapestation cfDNA kit	NA	ThruPLEX® Plasma-seq Kit	0.04491	0.10 < TF > 0.03	NA	NA	NA	275477656	7250	0.002631792
NA	LP0027_24	N2	N	edta	cancer	NA	lung	NA	IV	Tapestation cfDNA kit	NA	ThruPLEX® Plasma-seq Kit	0.01854	< 0.03	NA	NA	NA	174600508	10307	0.00590319
NA	LP0030_10	N2	N	pax	healthy	NA	healthy	NA	healthy	Tapestation cfDNA kit	NA	ThruPLEX® Plasma-seq Kit	0.01513	healthy	NA	NA	NA	137540785	46878	0.034082981
NA	LP0029_07	N2	N	pax	healthy	NA	healthy	NA	healthy	Tapestation cfDNA kit	NA	ThruPLEX® Plasma-seq Kit	0.009507	healthy	NA	NA	NA	77262095	22377	0.028962456
NA	LP0030_11	N2	N	pax	healthy	NA	healthy	NA	healthy	Tapestation cfDNA kit	NA	ThruPLEX® Plasma-seq Kit	0.00818	healthy	NA	NA	NA	142909809	15738	0.01101254
NA	LP0034_01	N2	N	edta	cancer	NA	lung	NA	IV	Tapestation cfDNA kit	NA	ThruPLEX® Plasma-seq Kit	0.1256	0.20 < TF > 0.10	NA	NA	NA	96967772	10664	0.010997468
NA	LP0030_12	N2	N	pax	healthy	NA	healthy	NA	healthy	Tapestation cfDNA kit	NA	ThruPLEX® Plasma-seq Kit	0.013	healthy	NA	NA	NA	102753915	58822	0.057245507
NA	LP0030_13	N2	N	pax	healthy	NA	healthy	NA	healthy	Tapestation cfDNA kit	NA	ThruPLEX® Plasma-seq Kit	0.005903	healthy	NA	NA	NA	181007614	25814	0.014261279
NA	LP0034_02	N2	N	edta	cancer	NA	lung	NA	IV	Tapestation cfDNA kit	NA	ThruPLEX® Plasma-seq Kit	0.208	0.30 < TF > 0.20	NA	NA	NA	71743700	6561	0.009145054
NA	LP0034_03	N2	N	edta	cancer	NA	lung	NA	IV	Tapestation cfDNA kit	NA	ThruPLEX® Plasma-seq Kit	0.08878	0.10 < TF > 0.03	NA	NA	NA	100200317	17042	0.01700793
NA	LP0035_01	N2	N	edta	cancer	NA	lung	NA	IV	Tapestation cfDNA kit	NA	ThruPLEX® Plasma-seq Kit	0.2626	0.30 < TF > 0.20	NA	NA	NA	301814098	27733	0.009188769
NA	LP0035_02	N2	N	edta	cancer	NA	lung	NA	IV	Tapestation cfDNA kit	NA	ThruPLEX® Plasma-seq Kit	0.2373	0.30 < TF > 0.20	NA	NA	NA	240234905	13693	0.005699838
NA	LP0034_04	N2	N	edta	cancer	NA	lung	NA	IV	Tapestation cfDNA kit	NA	ThruPLEX® Plasma-seq Kit	0.2764	0.30 < TF > 0.20	NA	NA	NA	110683686	6294	0.005686475
NA	LP0029_10	N2	N	pax	cancer	NA	lung	NA	NA	Tapestation cfDNA kit	NA	ThruPLEX® Plasma-seq Kit	0.1372	0.20 < TF > 0.10	NA	NA	NA	136117821	7145	0.005249129
NA	LP0034_06	N2	N	edta	cancer	NA	lung	NA	I	Tapestation cfDNA kit	NA	ThruPLEX® Plasma-seq Kit	0.008462	< 0.03	NA	NA	NA	84166178	2830	0.003362396
NA	LP0034_07	N2	N	edta	cancer	NA	lung	NA	IV	Tapestation cfDNA kit	NA	ThruPLEX® Plasma-seq Kit	0.144	0.20 < TF > 0.10	NA	NA	NA	74883558	2339	0.003123516
NA	LP0034_08	N2	N	edta	cancer	NA	lung	NA	IV	Tapestation cfDNA kit	NA	ThruPLEX® Plasma-seq Kit	0.05935	0.10 < TF > 0.03	NA	NA	NA	62245834	6626	0.010644889
NA	LP0026_48	N2	N	edta	cancer	NA	lung	NA	IV	Tapestation cfDNA kit	NA	ThruPLEX® Plasma-seq Kit	0.03506	0.10 < TF > 0.03	NA	NA	NA	368669481	29287	0.007943972
NA	LP0035_04	N2	N	edta	cancer	NA	lung	NA	IV	Tapestation cfDNA kit	NA	ThruPLEX® Plasma-seq Kit	0.1052	0.20 < TF > 0.10	NA	NA	NA	166726305	5629	0.003376192
NA	LP0035_05	N2	N	edta	cancer	NA	lung	NA	IV	Tapestation cfDNA kit	NA	ThruPLEX® Plasma-seq Kit	0.2339	0.30 < TF > 0.20	NA	NA	NA	207016512	12580	0.00607681
NA	LP0034_09	N2	N	edta	cancer	NA	lung	NA	IV	Tapestation cfDNA kit	NA	ThruPLEX® Plasma-seq Kit	0.37	TF > 0.30	NA	NA	NA	79953123	20724	0.025920188
NA	LP0035_06	N2	N	edta	cancer	NA	lung	NA	IV	Tapestation cfDNA kit	NA	ThruPLEX® Plasma-seq Kit	0.01804	< 0.03	NA	NA	NA	101122822	13669	0.013517226
NA	LP0034_10	N2	N	edta	cancer	NA	lung	NA	IV	Tapestation cfDNA kit	NA	ThruPLEX® Plasma-seq Kit	0.01342	< 0.03	NA	NA	NA	64268220	3984	0.00619902
NA	LP0034_11	N2	N	edta	cancer	NA	lung	NA	IV	Tapestation cfDNA kit	NA	ThruPLEX® Plasma-seq Kit	0.0186	< 0.03	NA	NA	NA	55521926	554	0.000997804
NA	LP0034_12	N2	N	edta	cancer	NA	lung	NA	IV	Tapestation cfDNA kit	NA	ThruPLEX® Plasma-seq Kit	0.2129	0.30 < TF > 0.20	NA	NA	NA	64811519	3524	0.005437305
NA	LP0034_13	N2	N	edta	cancer	NA	lung	NA	IV	Tapestation cfDNA kit	NA	ThruPLEX® Plasma-seq Kit	0.01079	< 0.03	NA	NA	NA	63962269	2673	0.004179026
NA	LP0035_07	N2	N	edta	cancer	NA	lung	NA	IV	Tapestation cfDNA kit	NA	ThruPLEX® Plasma-seq Kit	0.0135	< 0.03	NA	NA	NA	115691648	4544	0.003927682
NA	LP0034_14	N2	N	edta	cancer	NA	lung	NA	IV	Tapestation cfDNA kit	NA	ThruPLEX® Plasma-seq Kit	0.008823	< 0.03	NA	NA	NA	47345354	1155	0.002439521
NA	LP0034_15	N2	N	edta	cancer	NA	lung	NA	IV	Tapestation cfDNA kit	NA	ThruPLEX® Plasma-seq Kit	0.08747	0.10 < TF > 0.03	NA	NA	NA	63206807	1702	0.002692748
NA	LP0034_16	N2	N	edta	cancer	NA	lung	NA	IV	Tapestation cfDNA kit	NA	ThruPLEX® Plasma-seq Kit	0.03098	0.10 < TF > 0.03	NA	NA	NA	84764533	7992	0.009428472
NA	LP0035_09	N2	N	edta	cancer	NA	lung	NA	IV	Tapestation cfDNA kit	NA	ThruPLEX® Plasma-seq Kit	0.01239	< 0.03	NA	NA	NA	95877609	7946	0.008287649
NA	LP0035_10	N2	N	edta	cancer	NA	lung	NA	NC	Tapestation cfDNA kit	NA	ThruPLEX® Plasma-seq Kit	0.01009	< 0.03	NA	NA	NA	118022050	8392	0.007110536
NA	LP0034_18	N2	N	edta	cancer	NA	lung	NA	IV	Tapestation cfDNA kit	NA	ThruPLEX® Plasma-seq Kit	0.2264	0.30 < TF > 0.20	NA	NA	NA	68266278	6965	0.010202695
NA	LP0035_12	N2	N	edta	cancer	NA	lung	NA	IV	Tapestation cfDNA kit	NA	ThruPLEX® Plasma-seq Kit	0.03148	0.10 < TF > 0.03	NA	NA	NA	107391473	8402	0.007823712
NA	LP0035_13	N2	N	edta	cancer	NA	lung	NA	III	Tapestation cfDNA kit	NA	ThruPLEX® Plasma-seq Kit	0.02117	< 0.03	NA	NA	NA	177521778	5612	0.003161302
NA	LP0034_19	N2	N	edta	cancer	NA	lung	NA	IV	Tapestation cfDNA kit	NA	ThruPLEX® Plasma-seq Kit	0.3887	TF > 0.30	NA	NA	NA	95151583	5951	0.006254231
NA	LP0035_14	N2	N	edta	cancer	NA	lung	NA	IV	Tapestation cfDNA kit	NA	ThruPLEX® Plasma-seq Kit	0.0113	< 0.03	NA	NA	NA	136450261	9694	0.00710442
NA	LP0035_15	N2	N	edta	cancer	NA	lung	NA	I	Tapestation cfDNA kit	NA	ThruPLEX® Plasma-seq Kit	0.002974	< 0.03	NA	NA	NA	97345011	8396	0.008624993
NA	LP0034_20	N2	N	edta	cancer	NA	lung	NA	IV	Tapestation cfDNA kit	NA	ThruPLEX® Plasma-seq Kit	0.04928	0.10 < TF > 0.03	NA	NA	NA	85543621	2964	0.003464899
NA	LP0035_16	N2	N	edta	cancer	NA	lung	NA	IV	Tapestation cfDNA kit	NA	ThruPLEX® Plasma-seq Kit	0.01975	< 0.03	NA	NA	NA	109622537	19603	0.017882272
NA	LP0032_01	N2	N	edta	cancer	NA	lung	NA	IV	Tapestation cfDNA kit	NA	ThruPLEX® Plasma-seq Kit	0.02664	< 0.03	NA	NA	NA	111474775	2357	0.00211438
NA	LP0032_02	N2	N	edta	cancer	NA	lung	NA	III	Tapestation cfDNA kit	NA	ThruPLEX® Plasma-seq Kit	0.1168	0.20 < TF > 0.10	NA	NA	NA	112672165	7354	0.0065269
NA	LP0032_03	N2	N	edta	cancer	NA	lung	NA	IV	Tapestation cfDNA kit	NA	ThruPLEX® Plasma-seq Kit	0.02143	< 0.03	NA	NA	NA	95324923	13107	0.013749814
NA	LP0032_04	N2	N	edta	cancer	NA	lung	NA	IV	Tapestation cfDNA kit	NA	ThruPLEX® Plasma-seq Kit	0.01391	< 0.03	NA	NA	NA	117897607	2822	0.002393602
NA	LP0032_05	N2	N	edta	cancer	NA	lung	NA	IV	Tapestation cfDNA kit	NA	ThruPLEX® Plasma-seq Kit	0.005722	< 0.03	NA	NA	NA	128452772	2416	0.001880847
NA	LP0032_06	N2	N	edta	cancer	NA	lung	NA	IV	Tapestation cfDNA kit	NA	ThruPLEX® Plasma-seq Kit	0.01266	< 0.03	NA	NA	NA	84105963	3043	0.003618055
NA	LP0032_07	N2	N	edta	cancer	NA	lung	NA	III	Tapestation cfDNA kit	NA	ThruPLEX® Plasma-seq Kit	0.01183	< 0.03	NA	NA	NA	122746448	4000	0.00325875
NA	LP0032_08	N2	N	edta	cancer	NA	lung	NA	IV	Tapestation cfDNA kit	NA	ThruPLEX® Plasma-seq Kit	0.09025	0.10 < TF > 0.03	NA	NA	NA	131356454	7346	0.005592416
NA	LP0032_09	N2	N	edta	cancer	NA	lung	NA	IV	Tapestation cfDNA kit	NA	ThruPLEX® Plasma-seq Kit	0.02825	< 0.03	NA	NA	NA	171933943	6251	0.003635699
NA	LP0032_10	N2	N	edta	cancer	NA	lung	NA	III	Tapestation cfDNA kit	NA	ThruPLEX® Plasma-seq Kit	0.02163	< 0.03	NA	NA	NA	106672350	3657	0.003428255
NA	LP0032_12	N2	N	edta	cancer	NA	lung	NA	IV	Tapestation cfDNA kit	NA	ThruPLEX® Plasma-seq Kit	0.04532	0.10 < TF > 0.03	NA	NA	NA	88721843	5738	0.006467404
NA	LP0032_13	N2	N	edta	cancer	NA	lung	NA	I	Tapestation cfDNA kit	NA	ThruPLEX® Plasma-seq Kit	0.07879	0.10 < TF > 0.03	NA	NA	NA	90180408	6128	0.006795268
NA	LP0032_14	N2	N	edta	cancer	NA	lung	NA	III	Tapestation cfDNA kit	NA	ThruPLEX® Plasma-seq Kit	0.01023	< 0.03	NA	NA	NA	114477443	7163	0.006257128
NA	LP0032_15	N2	N	edta	cancer	NA	lung	NA	IV	Tapestation cfDNA kit	NA	ThruPLEX® Plasma-seq Kit	0.08005	0.10 < TF > 0.03	NA	NA	NA	97232381	3104	0.003192352
NA	LP0032_16	N2	N	edta	cancer	NA	lung	NA	III	Tapestation cfDNA kit	NA	ThruPLEX® Plasma-seq Kit	0.006019	< 0.03	NA	NA	NA	80836654	3185	0.003940044
NA	LP0032_17	N2	N	edta	cancer	NA	lung	NA	IV	Tapestation cfDNA kit	NA	ThruPLEX® Plasma-seq Kit	0.005248	< 0.03	NA	NA	NA	97046213	5606	0.005776629
NA	LP0035_17	N2	N	edta	cancer	NA	lung	NA	I	Tapestation cfDNA kit	NA	ThruPLEX® Plasma-seq Kit	0.01085	< 0.03	NA	NA	NA	135595353	4390	0.003237574
NA	LP0034_25	N2	N	edta	cancer	NA	lung	NA	IV	Tapestation cfDNA kit	NA	ThruPLEX® Plasma-seq Kit	0.008549	< 0.03	NA	NA	NA	68685297	3750	0.005459684
NA	LP0034_26	N2	N	edta	cancer	NA	lung	NA	IV	Tapestation cfDNA kit	NA	ThruPLEX® Plasma-seq Kit	0.02193	< 0.03	NA	NA	NA	78464761	2398	0.003056149
NA	LP0034_27	N2	N	edta	cancer	NA	lung	NA	IV	Tapestation cfDNA kit	NA	ThruPLEX® Plasma-seq Kit	0.003538	< 0.03	NA	NA	NA	65954419	2400	0.003638877
NA	LP0034_28	N2	N	edta	cancer	NA	lung	NA	IV	Tapestation cfDNA kit	NA	ThruPLEX® Plasma-seq Kit	0.01496	< 0.03	NA	NA	NA	62564358	2963	0.004735923
NA	LP0034_30	N2	N	edta	cancer	NA	lung	NA	IV	Tapestation cfDNA kit	NA	ThruPLEX® Plasma-seq Kit	0.02808	< 0.03	NA	NA	NA	85421248	2441	0.002857603
NA	LP0035_18	N2	N	edta	cancer	NA	lung	NA	IV	Tapestation cfDNA kit	NA	ThruPLEX® Plasma-seq Kit	0.01337	< 0.03	NA	NA	NA	91633902	27971	0.030524729
NA	LP0034_31	N2	N	edta	cancer	NA	lung	NA	IV	Tapestation cfDNA kit	NA	ThruPLEX® Plasma-seq Kit	0.1302	0.20 < TF > 0.10	NA	NA	NA	87930607	4408	0.005013044
NA	LP0034_32	N2	N	edta	cancer	NA	lung	NA	IV	Tapestation cfDNA kit	NA	ThruPLEX® Plasma-seq Kit	0.03307	0.10 < TF > 0.03	NA	NA	NA	57596054	3789	0.006578576
NA	LP0034_33	N2	N	edta	cancer	NA	lung	NA	III	Tapestation cfDNA kit	NA	ThruPLEX® Plasma-seq Kit	0.7272	TF > 0.30	NA	NA	NA	78174502	8839	0.011306756
NA	LP0034_34	N2	N	edta	cancer	NA	lung	NA	IV	Tapestation cfDNA kit	NA	ThruPLEX® Plasma-seq Kit	0.002539	< 0.03	NA	NA	NA	98535761	870	0.000882928
NA	LP0034_35	N2	N	edta	cancer	NA	lung	NA	IV	Tapestation cfDNA kit	NA	ThruPLEX® Plasma-seq Kit	0.1375	0.20 < TF > 0.10	NA	NA	NA	78474283	2889	0.003681461
NA	LP0035_19	N2	N	edta	cancer	NA	lung	NA	IV	Tapestation cfDNA kit	NA	ThruPLEX® Plasma-seq Kit	0.03078	0.10 < TF > 0.03	NA	NA	NA	109473329	15279	0.013956824
NA	LP0034_36	N2	N	edta	cancer	NA	lung	NA	IV	Tapestation cfDNA kit	NA	ThruPLEX® Plasma-seq Kit	0.03956	0.10 < TF > 0.03	NA	NA	NA	87010987	3674	0.004222455
NA	LP0034_37	N2	N	edta	cancer	NA	lung	NA	IV	Tapestation cfDNA kit	NA	ThruPLEX® Plasma-seq Kit	0.01181	< 0.03	NA	NA	NA	78487254	13079	0.016663852
NA	LP0035_20	N2	N	edta	cancer	NA	lung	NA	III	Tapestation cfDNA kit	NA	ThruPLEX® Plasma-seq Kit	0.009936	< 0.03	NA	NA	NA	102806382	4088	0.003976407
NA	LP0035_21	N2	N	edta	cancer	NA	lung	NA	III	Tapestation cfDNA kit	NA	ThruPLEX® Plasma-seq Kit	0.01425	< 0.03	NA	NA	NA	126110749	3670	0.002910141
NA	LP0034_38	N2	N	edta	cancer	NA	lung	NA	IV	Tapestation cfDNA kit	NA	ThruPLEX® Plasma-seq Kit	0.04051	0.10 < TF > 0.03	NA	NA	NA	62101987	2148	0.003458827
NA	LP0034_39	N2	N	edta	cancer	NA	lung	NA	IV	Tapestation cfDNA kit	NA	ThruPLEX® Plasma-seq Kit	0.0398	0.10 < TF > 0.03	NA	NA	NA	55891160	1456	0.002605063
NA	LP0034_40	N2	N	edta	cancer	NA	lung	NA	IV	Tapestation cfDNA kit	NA	ThruPLEX® Plasma-seq Kit	0.03351	0.10 < TF > 0.03	NA	NA	NA	79522350	1320	0.001659911
NA	LP0035_22	N2	N	edta	cancer	NA	lung	NA	I	Tapestation cfDNA kit	NA	ThruPLEX® Plasma-seq Kit	0.006028	< 0.03	NA	NA	NA	99112287	28187	0.028439461
NA	LP0034_21	N2	N	edta	cancer	NA	lung	NA	III	Tapestation cfDNA kit	NA	ThruPLEX® Plasma-seq Kit	0	< 0.03	NA	NA	NA	80667459	2196	0.002722287
NA	LP0034_22	N2	N	edta	cancer	NA	lung	NA	IV	Tapestation cfDNA kit	NA	ThruPLEX® Plasma-seq Kit	0.01053	< 0.03	NA	NA	NA	82862891	1421	0.001714881
NA	LP0035_23	N2	N	edta	cancer	NA	lung	NA	NC	Tapestation cfDNA kit	NA	ThruPLEX® Plasma-seq Kit	0.006541	< 0.03	NA	NA	NA	97323069	5796	0.005955423
NA	LP0035_24	N2	N	edta	cancer	NA	lung	NA	III	Tapestation cfDNA kit	NA	ThruPLEX® Plasma-seq Kit	0.01048	< 0.03	NA	NA	NA	132800891	8954	0.006742425
NA	LP0032_18	N2	N	edta	cancer	NA	lung	NA	NC	Tapestation cfDNA kit	NA	ThruPLEX® Plasma-seq Kit	0.01313	< 0.03	NA	NA	NA	100823911	1569	0.001556178
NA	LP0032_19	N2	N	edta	cancer	NA	lung	NA	IV	Tapestation cfDNA kit	NA	ThruPLEX® Plasma-seq Kit	0.01103	< 0.03	NA	NA	NA	106974502	34557	0.03230396
NA	LP0032_20	N2	N	edta	cancer	NA	lung	NA	NC	Tapestation cfDNA kit	NA	ThruPLEX® Plasma-seq Kit	0.00881	< 0.03	NA	NA	NA	113495119	8624	0.007598565
NA	LP0035_25	N2	N	edta	cancer	NA	lung	NA	III	Tapestation cfDNA kit	NA	ThruPLEX® Plasma-seq Kit	0.01334	< 0.03	NA	NA	NA	109311100	32013	0.029286138
NA	LP0035_26	N2	N	edta	cancer	NA	lung	NA	IV	Tapestation cfDNA kit	NA	ThruPLEX® Plasma-seq Kit	0.13	0.20 < TF > 0.10	NA	NA	NA	205516601	64522	0.031395031
NA	LP0035_27	N2	N	edta	cancer	NA	lung	NA	IV	Tapestation cfDNA kit	NA	ThruPLEX® Plasma-seq Kit	0.02531	< 0.03	NA	NA	NA	142251001	6851	0.004816135
NA	LP0035_28	N2	N	edta	cancer	NA	lung	NA	I	Tapestation cfDNA kit	NA	ThruPLEX® Plasma-seq Kit	0.008238	< 0.03	NA	NA	NA	130761168	5839	0.004465393
NA	LP0035_29	N2	N	edta	cancer	NA	lung	NA	II	Tapestation cfDNA kit	NA	ThruPLEX® Plasma-seq Kit	0.03112	0.10 < TF > 0.03	NA	NA	NA	156849745	21453	0.013677421
NA	LP0032_21	N2	N	edta	cancer	NA	lung	NA	NC	Tapestation cfDNA kit	NA	ThruPLEX® Plasma-seq Kit	0.01146	< 0.03	NA	NA	NA	134650649	2436	0.001809126
NA	LP0032_22	N2	N	edta	cancer	NA	lung	NA	IV	Tapestation cfDNA kit	NA	ThruPLEX® Plasma-seq Kit	0.00856	< 0.03	NA	NA	NA	130856679	6395	0.004887026
NA	LP0032_23	N2	N	edta	cancer	NA	lung	NA	IV	Tapestation cfDNA kit	NA	ThruPLEX® Plasma-seq Kit	0.2356	0.30 < TF > 0.20	NA	NA	NA	262981692	11855	0.004507918
NA	LP0032_24	N2	N	edta	cancer	NA	lung	NA	IV	Tapestation cfDNA kit	NA	ThruPLEX® Plasma-seq Kit	0.01162	< 0.03	NA	NA	NA	147580212	7029	0.004762834
NA	LP0034_23	N2	N	edta	cancer	NA	lung	NA	IV	Tapestation cfDNA kit	NA	ThruPLEX® Plasma-seq Kit	0.2061	0.30 < TF > 0.20	NA	NA	NA	69748813	16291	0.02335667
NA	LP0034_24	N2	N	edta	cancer	NA	lung	NA	IV	Tapestation cfDNA kit	NA	ThruPLEX® Plasma-seq Kit	0.1342	0.20 < TF > 0.10	NA	NA	NA	91045949	9319	0.010235491
MBCB098	MBCB098_01032018	MBCB	A	EDTA	cancer	not collated yet	breast	Baseline_PreTreated	IV	Tapestation cfDNA kit	100	NEB Next Ultra II	0.1633	0.20 < TF > 0.10	NA	NA	NA	274711011	2860	0.001041094
MBCB097	MBCB097_29092016	MBCB	A	EDTA	cancer	not collated yet	breast	Baseline_PreTreated	IV	Tapestation cfDNA kit	100	NEB Next Ultra II	0.2708	0.30 < TF > 0.20	0	PIK3CA	ESR1	ERBB2	AKT1	ddPCR	265248192	14559	0.005488822
MBCB056	MBCB056_12_09_2016	MBCB	A	EDTA	cancer	not collated yet	breast	Baseline_PreTreated	IV	Tapestation cfDNA kit	100	NEB Next Ultra II	0.2925	0.30 < TF > 0.20	NA	NA	NA	1557969236	106930	0.006863422
MBCB005	MBCB005_17_11_2015	MBCB	A	EDTA	cancer	not collated yet	breast	Baseline_PreTreated	IV	Tapestation cfDNA kit	100	NEB Next Ultra II	0.1136	0.20 < TF > 0.10	NA	NA	NA	402191845	14759	0.003669642
MBCB139	MBCB139_03022017	MBCB	A	EDTA	cancer	not collated yet	breast	Baseline_PreTreated	IV	Tapestation cfDNA kit	100	NEB Next Ultra II	0.4382	TF > 0.30	0	PIK3CA	ESR1	ERBB2	AKT1	ddPCR	317231248	3068	0.000967118
MBCB148	MBCB148_10_03_2017	MBCB	A	EDTA	cancer	not collated yet	breast	Baseline_PreTreated	IV	Tapestation cfDNA kit	100	NEB Next Ultra II	0.5771	TF > 0.30	1	ESR1 E380Q	ddPCR	427764361	15719	0.003674687
MBCB053	MBCB053_11_07_2018	MBCB	A	EDTA	cancer	not collated yet	breast	Baseline_PreTreated	IV	Tapestation cfDNA kit	100	NEB Next Ultra II	0.5801	TF > 0.30	8	ESR1 Asp538Gly	AVENIO	667695721	127412	0.019082345
MBCB001	MBCB001_19_06_2015	MBCB	A	EDTA	cancer	not collated yet	breast	Baseline_PreTreated	IV	Tapestation cfDNA kit	100	NEB Next Ultra II	0.08045	0.10 < TF > 0.03	6.46775	PIK3CA E545K	ddPCR	262228727	8879	0.003385975
MBCB125	MBCB125_12_04_2017	MBCB	A	EDTA	cancer	not collated yet	breast	Baseline_PreTreated	IV	Tapestation cfDNA kit	100	NEB Next Ultra II	0.03632	0.10 < TF > 0.03	0.33	ERBB2 Val697Leu	AVENIO	254304398	20919	0.008225969
MBCB043	MBCB043_15_06_2016	MBCB	A	EDTA	cancer	not collated yet	breast	Baseline_PreTreated	IV	Tapestation cfDNA kit	100	NEB Next Ultra II	0.2656	0.30 < TF > 0.20	0.23	MAP2K1 Arg49Cys	AVENIO	301258732	11807	0.003919222
MBCB177	MBCB177_14_08_2017	MBCB	A	EDTA	cancer	not collated yet	breast	Baseline_PreTreated	IV	Tapestation cfDNA kit	100	NEB Next Ultra II	0.03089	0.10 < TF > 0.03	0	None detected	AVENIO	265955012	5431	0.002042075
MBCB023	MBCB023_20_03_2017	MBCB	A	EDTA	cancer	not collated yet	breast	Baseline_PreTreated	IV	Tapestation cfDNA kit	100	NEB Next Ultra II	0.1007	0.20 < TF > 0.10	0.11	TP53 Arg282Gly	AVENIO	287277596	5501	0.001914873
MBCB055	MBCB055_02052016	MBCB	A	EDTA	cancer	not collated yet	breast	Baseline_PreTreated	IV	Tapestation cfDNA kit	100	NEB Next Ultra II	0.3472	TF > 0.30	34.56	AKT1 E17K	ddPCR	229134927	14066	0.006138741
MBCB165	MBCB165_14112017	MBCB	A	EDTA	cancer	not collated yet	breast	Baseline_PreTreated	IV	Tapestation cfDNA kit	100	NEB Next Ultra II	0.01118	< 0.03	NA	NA	NA	241695409	2311	0.000956162
MBCB166	MBCB166_08_05_2017	MBCB	A	EDTA	cancer	not collated yet	breast	Baseline_PreTreated	IV	Tapestation cfDNA kit	100	NEB Next Ultra II	0.02516	< 0.03	1.28	TP53 c.560-3T>G	AVENIO	222363654	1533	0.000689411
MBCB038	MBCB038_09032016	MBCB	A	EDTA	cancer	not collated yet	breast	Baseline_PreTreated	IV	Tapestation cfDNA kit	93.8	NEB Next Ultra II	0.3494	TF > 0.30	0	PIK3CA	ESR1	ERBB2	AKT1	ddPCR	229670387	4559	0.001985019
MBCB105	MBCB105_28102016	MBCB	A	EDTA	cancer	not collated yet	breast	Baseline_PreTreated	IV	Tapestation cfDNA kit	84.4	NEB Next Ultra II	0.7001	TF > 0.30	27.57287734	ESR1 D538G	ddPCR	200129957	11402	0.005697298
MBCB032	MBCB032_26022016	MBCB	A	EDTA	cancer	not collated yet	breast	Baseline_PreTreated	IV	Tapestation cfDNA kit	80.8	NEB Next Ultra II	0.2358	0.30 < TF > 0.20	0	PIK3CA	ESR1	ERBB2	AKT1	ddPCR	254871118	6832	0.00268057
MBCB052	MBCB052_04052016	MBCB	A	EDTA	cancer	not collated yet	breast	Baseline_PreTreated	IV	Tapestation cfDNA kit	31.2	NEB Next Ultra II	0.265	0.30 < TF > 0.20	NA	NA	NA	207208913	3645	0.001759094
MBCB170	MBCB170_01082018	MBCB	A	EDTA	cancer	not collated yet	breast	Baseline_PreTreated	IV	Tapestation cfDNA kit	30.8	NEB Next Ultra II	0.1419	0.20 < TF > 0.10	NA	NA	NA	213198626	5414	0.002539416
MBCB073	MBCB073_20072016	MBCB	A	EDTA	cancer	not collated yet	breast	Baseline_PreTreated	IV	Tapestation cfDNA kit	23.8	NEB Next Ultra II	0.3265	TF > 0.30	0	PIK3CA	ESR1	ERBB2	AKT1	ddPCR	204282450	2516	0.001231628
MBCB012	MBCB012_13112015	MBCB	A	EDTA	cancer	not collated yet	breast	Baseline_PreTreated	IV	Tapestation cfDNA kit	22	NEB Next Ultra II	0.02104	< 0.03	41.745	PIK3CA H1047R	ddPCR	230072932	4155	0.001805949
MBCB010	MBCB010_9_11_2015	MBCB	A	EDTA	cancer	not collated yet	breast	Baseline_PreTreated	IV	Tapestation cfDNA kit	12.3	NEB Next Ultra II	0.1909	0.20 < TF > 0.10	0	PIK3CA	ESR1	ERBB2	AKT1	ddPCR	314884544	4815	0.001529132
MBCB041	MBCB041_01_06_2016	MBCB	A	EDTA	cancer	not collated yet	breast	Baseline_PreTreated	IV	Tapestation cfDNA kit	7.675	NEB Next Ultra II	0.1928	0.20 < TF > 0.10	18.71	PIK3CA His1047Arg	AVENIO	237947818	1764	0.000741339
MBCB102	MBCB102_17102016	MBCB	A	EDTA	cancer	not collated yet	breast	Baseline_PreTreated	IV	Tapestation cfDNA kit	6.3	NEB Next Ultra II	0.1014	0.20 < TF > 0.10	0	PIK3CA	ESR1	ERBB2	AKT1	ddPCR	233122154	5626	0.002413327
MBCB028	MBCB028_11_04_2016	MBCB	A	EDTA	cancer	not collated yet	breast	Baseline_PreTreated	IV	Tapestation cfDNA kit	6.1	NEB Next Ultra II	0.02793	< 0.03	NA	NA	NA	258681888	1184	0.000457705
MBCB007	MBCB007_4_11_2015	MBCB	A	EDTA	cancer	not collated yet	breast	Baseline_PreTreated	IV	Tapestation cfDNA kit	4.75	NEB Next Ultra II	0.3977	TF > 0.30	NA	NA	NA	285645585	7513	0.002630182
MBCB094	MBCB094_21092016	MBCB	A	EDTA	cancer	not collated yet	breast	Baseline_PreTreated	IV	Tapestation cfDNA kit	4.48	NEB Next Ultra II	0.2179	0.30 < TF > 0.20	0	PIK3CA	ESR1	ERBB2	AKT1	ddPCR	183506311	2010	0.00109533
MBCB108	MBCB108_09112016	MBCB	A	EDTA	cancer	not collated yet	breast	Baseline_PreTreated	IV	Tapestation cfDNA kit	4.2	NEB Next Ultra II	0.008709	< 0.03	0	PIK3CA	ESR1	ERBB2	AKT1	ddPCR	196615191	1883	0.000957708
MBCB029	MBCB029_16_03_2016	MBCB	A	EDTA	cancer	not collated yet	breast	Baseline_PreTreated	IV	Tapestation cfDNA kit	3.55	NEB Next Ultra II	0.329	TF > 0.30	NA	NA	NA	278086236	13241	0.004761473
MBCB100	MBCB100_12102016	MBCB	A	EDTA	cancer	not collated yet	breast	Baseline_PreTreated	IV	Tapestation cfDNA kit	3.54	NEB Next Ultra II	0.01313	< 0.03	0	PIK3CA	ESR1	ERBB2	AKT1	ddPCR	206818442	9373	0.004531994
MBCB171	MBCB171_31_05_2017	MBCB	A	EDTA	cancer	not collated yet	breast	Baseline_PreTreated	IV	Tapestation cfDNA kit	3.025	NEB Next Ultra II	0.01397	< 0.03	0.21	PIK3CA Glu542Lys	AVENIO	207367180	1383	0.000666933
MBCB020	MBCB020_08_06_2018	MBCB	A	EDTA	cancer	not collated yet	breast	Baseline_PreTreated	IV	Tapestation cfDNA kit	2.2425	NEB Next Ultra II	0.3259	TF > 0.30	32.26	PIK3CA Glu545Lys	AVENIO	248567813	3698	0.001487723
MBCB019	MBCB019_3_12_2015	MBCB	A	EDTA	cancer	not collated yet	breast	Baseline_PreTreated	IV	Tapestation cfDNA kit	1.51	NEB Next Ultra II	0.1089	0.20 < TF > 0.10	0	PIK3CA	ESR1	ERBB2	AKT1	ddPCR	321293422	13402	0.004171265
MBCB155	MBCB155_11_05_2018	MBCB	A	EDTA	cancer	not collated yet	breast	Baseline_PreTreated	IV	Tapestation cfDNA kit	1.42	NEB Next Ultra II	0.2847	0.30 < TF > 0.20	NA	NA	NA	224355548	4990	0.002224148
MBCB236	MBCB236_08_06_2018	MBCB	A	EDTA	cancer	not collated yet	breast	Baseline_PreTreated	IV	Tapestation cfDNA kit	1.1075	NEB Next Ultra II	0.008486	< 0.03	0.19	PIK3CA Glu545Lys	AVENIO	182436813	1151	0.000630903
MBCB015	MBCB015_20_11_2015	MBCB	A	EDTA	cancer	not collated yet	breast	Baseline_PreTreated	IV	Tapestation cfDNA kit	0.935	NEB Next Ultra II	0.008104	< 0.03	0	PIK3CA	ESR1	ERBB2	AKT1	ddPCR	265902947	2359	0.000887166
MBCB004	MBCB004_23_09_2015	MBCB	A	EDTA	cancer	not collated yet	breast	Baseline_PreTreated	IV	Tapestation cfDNA kit	0.8075	NEB Next Ultra II	0.0159	< 0.03	NA	NA	NA	295082653	1221	0.000413782
MBCB068	MBCB068_20_08_2018	MBCB	A	EDTA	cancer	not collated yet	breast	Baseline_PreTreated	IV	Tapestation cfDNA kit	0.1112	NEB Next Ultra II	0.1807	0.20 < TF > 0.10	1.41	PIK3CA Glu542Lys	AVENIO	118861729	2253	0.00189548
ALF0532	ALF0532_24_06_15	MRV	A	EDTA	cancer	not collated yet	melanoma	Post-operative	III	Tapestation cfDNA kit	5	NEB Next Ultra II	0.009133	< 0.03	0	NRASQ61K	ddPCR	254058620	23926	0.009417512
ALF0547	ALF0547_16_09_15	MRV	A	EDTA	cancer	not collated yet	melanoma	Post-operative	III	Tapestation cfDNA kit	1.935	NEB Next Ultra II	0.006783	< 0.03	0	BRAF V600K	ddPCR	262320200	119480	0.045547388
ALF0568	ALF0568_17_02_16	MRV	A	EDTA	cancer	not collated yet	melanoma	Post-operative	III	Tapestation cfDNA kit	5.04	NEB Next Ultra II	0.005677	< 0.03	0	BRAFV600E	ddPCR	281125254	86912	0.030915757
ALF0591	ALF0591_08_06_16	MRV	A	EDTA	cancer	not collated yet	melanoma	Post-operative	III	Tapestation cfDNA kit	3.186	NEB Next Ultra II	0.007997	< 0.03	0	NRASQ61L	ddPCR	261575021	192420	0.07356207
PMC1141	PMC1141_18_02_2019	MRV	A	EDTA	cancer	not collated yet	melanoma	Post-operative	III	Tapestation cfDNA kit	80	NEB Next Ultra II	0.3109	TF > 0.30	47.00820492	BRAFV600E	ddPCR	216871553	24907	0.011484678
PMC0765	PMC0765_07_06_13	MRV	A	EDTA	cancer	not collated yet	melanoma	Post-operative	III	Tapestation cfDNA kit	0.555	NEB Next Ultra II	0.008013	< 0.03	0	BRAFV600E	ddPCR	178456110	59224	0.033186872
PMC0777	PMC0777_05_08_15	MRV	A	EDTA	cancer	not collated yet	melanoma	Post-operative	III	Tapestation cfDNA kit	13.15	NEB Next Ultra II	0.01905	< 0.03	0	NRAS Q61L	ddPCR	309959913	20608	0.006648602
PMC0953	PMC0953_17_03_15	MRV	A	EDTA	cancer	not collated yet	melanoma	Post-operative	III	Tapestation cfDNA kit	3.85	NEB Next Ultra II	0.02774	< 0.03	1.952108277	BRAF V600K	ddPCR	232269190	11373	0.004896474
PMC0980	PMC0980_06_02_15	MRV	A	EDTA	cancer	not collated yet	melanoma	Post-operative	III	Tapestation cfDNA kit	0.524	NEB Next Ultra II	0.01491	< 0.03	0	BRAFV600E	ddPCR	201794082	32709	0.016209098
PMC0987	PMC0987_23_02_15	MRV	A	EDTA	cancer	not collated yet	melanoma	Post-operative	III	Tapestation cfDNA kit	3.042	NEB Next Ultra II	0.002957	< 0.03	0	BRAFV600E	ddPCR	240330682	22354	0.009301351
PMC1027	PMC1027_07_05_15	MRV	A	EDTA	cancer	not collated yet	melanoma	Post-operative	II	Tapestation cfDNA kit	25.36	NEB Next Ultra II	0.01752	< 0.03	0	TP53 mutation	ddPCR	277446117	28682	0.010337863
PMC1031	PMC1031_16_06_15	MRV	A	EDTA	cancer	not collated yet	melanoma	Post-operative	III	Tapestation cfDNA kit	5.18	NEB Next Ultra II	0.0101	< 0.03	0	BRAFV600E	ddPCR	302653263	18545	0.006127474
PMC1033	PMC1033_25_06_15	MRV	A	EDTA	cancer	not collated yet	melanoma	Post-operative	III	Tapestation cfDNA kit	3.9	NEB Next Ultra II	0.005417	< 0.03	0	NRASQ61R	ddPCR	220637393	36495	0.016540714
PMC1043	PMC1043_29_05_15	MRV	A	EDTA	cancer	not collated yet	melanoma	Post-operative	III	Tapestation cfDNA kit	1.422	NEB Next Ultra II	0.005191	< 0.03	0.379794911	NRAS Q61R	ddPCR	162174292	16964	0.010460351
PMC1048	PMC1048_19_06_15	MRV	A	EDTA	cancer	not collated yet	melanoma	Post-operative	III	Tapestation cfDNA kit	3	NEB Next Ultra II	0.006488	< 0.03	0	BRAF V600K	ddPCR	246167005	21271	0.008640882
PMC1074	PMC1074_20_11_15	MRV	A	EDTA	cancer	not collated yet	melanoma	Post-operative	III	Tapestation cfDNA kit	0.9855	NEB Next Ultra II	0.002629	< 0.03	0	BRAFV600E	ddPCR	161860797	15050	0.009298113
PMC1082	PMC1082_30_10_15	MRV	A	EDTA	cancer	not collated yet	melanoma	Post-operative	III	Tapestation cfDNA kit	100	NEB Next Ultra II	0.007043	< 0.03	0	BRAFV600E	ddPCR	316914632	19617	0.006189995
PMC1087	PMC1087_11_12_15	MRV	A	EDTA	cancer	not collated yet	melanoma	Post-operative	III	Tapestation cfDNA kit	10.05	NEB Next Ultra II	0.002251	< 0.03	0	BRAFV600E	ddPCR	208221061	13063	0.006273621
PMC1106	PMC1106_13_11_15	MRV	A	EDTA	cancer	not collated yet	melanoma	Post-operative	III	Tapestation cfDNA kit	81	NEB Next Ultra II	0.01332	< 0.03	2.36E-02	BRAF V600K	ddPCR	227301402	23691	0.010422725
PMC1114	PMC1114_19_02_16	MRV	A	EDTA	cancer	not collated yet	melanoma	Post-operative	III	Tapestation cfDNA kit	6.84	NEB Next Ultra II	0.005331	< 0.03	0	TERT mutation	ddPCR	293779258	59705	0.020323082
PMC1117	PMC1117_09_02_16	MRV	A	EDTA	cancer	not collated yet	melanoma	Post-operative	III	Tapestation cfDNA kit	0.726	NEB Next Ultra II	0.007352	< 0.03	5.31E-02	NRASQ61R	ddPCR	308541880	40688	0.013187189
PMC1119	PMC1119_08_10_15	MRV	A	EDTA	cancer	not collated yet	melanoma	Post-operative	III	Tapestation cfDNA kit	56.4	NEB Next Ultra II	0.00691	< 0.03	0	BRAFV600E	ddPCR	288394459	20881	0.00724043
PMC1125	PMC1125_04_12_15	MRV	A	EDTA	cancer	not collated yet	melanoma	Post-operative	III	Tapestation cfDNA kit	3.564	NEB Next Ultra II	0.004091	< 0.03	0	BRAFV600E	ddPCR	231509169	31194	0.013474196
PMC1126	PMC1126_11_12_15	MRV	A	EDTA	cancer	not collated yet	melanoma	Post-operative	III	Tapestation cfDNA kit	11.85	NEB Next Ultra II	0.008291	< 0.03	0	NRASQ61R	ddPCR	266331725	22032	0.00827239
PMC1132	PMC1132_11_03_16	MRV	A	EDTA	cancer	not collated yet	melanoma	Post-operative	III	Tapestation cfDNA kit	37.8	NEB Next Ultra II	0.009493	< 0.03	0	NRAS Q61L	ddPCR	297615305	38145	0.012816881
PMC1146	PMC1146_23_10_15	MRV	A	EDTA	cancer	not collated yet	melanoma	Post-operative	III	Tapestation cfDNA kit	2.415	NEB Next Ultra II	0.005041	< 0.03	0	NRASQ61K	ddPCR	248564880	18624	0.007492611
PMC1148	PMC1148_01_04_16	MRV	A	EDTA	cancer	not collated yet	melanoma	Post-operative	III	Tapestation cfDNA kit	2.88	NEB Next Ultra II	0.009231	< 0.03	0	BRAFV600E	ddPCR	154327220	290189	0.188034878
PMC1160	PMC1160_29_04_16	MRV	A	EDTA	cancer	not collated yet	melanoma	Post-operative	II	Tapestation cfDNA kit	5.44	NEB Next Ultra II	0.00882	< 0.03	0	NRASQ61K	ddPCR	244136332	70767	0.028986673
PMC1180	PMC1180_20_05_16	MRV	A	EDTA	cancer	not collated yet	melanoma	Post-operative	III	Tapestation cfDNA kit	9.42	NEB Next Ultra II	0.006695	< 0.03	0	NRASQ61K	ddPCR	263992706	29178	0.011052578
PMC1190	PMC1190_12_08_16	MRV	A	EDTA	cancer	not collated yet	melanoma	Post-operative	III	Tapestation cfDNA kit	2.66	NEB Next Ultra II	0.007811	< 0.03	0	NRAS Q61R	ddPCR	217867053	15739	0.00722413
PMC1196	PMC1196_17_06_16	MRV	A	EDTA	cancer	not collated yet	melanoma	Post-operative	III	Tapestation cfDNA kit	11.28	NEB Next Ultra II	0.005315	< 0.03	0	TERT mutation	ddPCR	253489415	14883	0.005871251
PMC1211	PMC1211_18_08_2016	MRV	A	EDTA	cancer	not collated yet	melanoma	Post-operative	III	Tapestation cfDNA kit	3.33	NEB Next Ultra II	0.003785	< 0.03	0.285287325	BRAFK601E	ddPCR	217017148	28104	0.012950129
PMC1225	PMC1225_09_09_16	MRV	A	EDTA	cancer	not collated yet	melanoma	Post-operative	III	Tapestation cfDNA kit	1.809	NEB Next Ultra II	0.002576	< 0.03	0	BRAFV600E	ddPCR	222079616	115252	0.051896704
PMC1232	PMC1232_23_12_16	MRV	A	EDTA	cancer	not collated yet	melanoma	Post-operative	III	Tapestation cfDNA kit	13.44	NEB Next Ultra II	0.01888	< 0.03	8.76E-02	NRAS G12D	ddPCR	224519513	18742	0.008347604
PMC1251	PMC1251_08_12_16	MRV	A	EDTA	cancer	not collated yet	melanoma	Post-operative	III	Tapestation cfDNA kit	4.42	NEB Next Ultra II	0.005847	< 0.03	0	TERT mutation	ddPCR	203337424	59367	0.029196298
PMC1262	PMC1262_13_01_2017	MRV	A	EDTA	cancer	not collated yet	melanoma	Post-operative	III	Tapestation cfDNA kit	1.395	NEB Next Ultra II	0.01895	< 0.03	0	NRAS Q61L	ddPCR	175904888	65659	0.037326422
PAP017	PAP017_18_06_15	MRV	A	EDTA	cancer	not collated yet	melanoma	Post-operative	III	Tapestation cfDNA kit	78.8	NEB Next Ultra II	0.00778	< 0.03	0	NRASQ61L	ddPCR	315546750	11493	0.00364225
PMC0621	PMC0621_1500843_21_08_2015	MRV	A	EDTA	cancer	not collated yet	melanoma	Post-operative	III	Tapestation cfDNA kit	1.944	NEB Next Ultra II	0.05341	0.10 < TF > 0.03	7.08E-02	BRAF V600E	ddPCR	217905729	6158	0.002825993
PMC0656	PMC0656_25_10_12	MRV	A	EDTA	cancer	not collated yet	melanoma	Post-operative	III	Tapestation cfDNA kit	100	NEB Next Ultra II	0.01333	< 0.03	0	BRAF V600E	ddPCR	240248008	2681	0.00111593
PMC0974	PMC0974_1500528_15_06_2015	MRV	A	EDTA	cancer	not collated yet	melanoma	Post-operative	III	Tapestation cfDNA kit	1.755	NEB Next Ultra II	0.007276	< 0.03	9.75E-02	BRAFK601E	ddPCR	237369997	5160	0.002173821
PMC0985	PMC0985_09_01_15	MRV	A	EDTA	cancer	not collated yet	melanoma	Post-operative	III	Tapestation cfDNA kit	18.64	NEB Next Ultra II	0.007805	< 0.03	0.582010582	BRAFV600E	ddPCR	241794199	9897	0.00409315
PMC1005	PMC1005_13_02_15	MRV	A	EDTA	cancer	not collated yet	melanoma	Post-operative	III	Tapestation cfDNA kit	0.474	NEB Next Ultra II	0.003779	< 0.03	0	BRAFV600E	ddPCR	233322399	10684	0.004579072
PMC1024	PMC1024_24_04_15	MRV	A	EDTA	cancer	not collated yet	melanoma	Post-operative	II	Tapestation cfDNA kit	22.24	NEB Next Ultra II	0.002096	< 0.03	0	BRAFL579Q	ddPCR	213892223	6327	0.002958032
PMC1040	PMC1040_25_06_15	MRV	A	EDTA	cancer	not collated yet	melanoma	Post-operative	III	Tapestation cfDNA kit	0.674	NEB Next Ultra II	0.02403	< 0.03	Positive but no MAF	TERT mutation	ddPCR	322260561	8656	0.002686025
PMC1052	PMC1052_28_08_15	MRV	A	EDTA	cancer	not collated yet	melanoma	Post-operative	II	Tapestation cfDNA kit	73.35	NEB Next Ultra II	0.006533	< 0.03	0	NRAS G12A	ddPCR	408062828	8522	0.002088404
PMC1058	PMC1058_22_07_15	MRV	A	EDTA	cancer	not collated yet	melanoma	Post-operative	III	Tapestation cfDNA kit	34.48	NEB Next Ultra II	0.009675	< 0.03	0	BRAFV600E	ddPCR	239041513	3193	0.001335751
PMC1066	PMC1066_18_09_15	MRV	A	EDTA	cancer	not collated yet	melanoma	Post-operative	III	Tapestation cfDNA kit	15.45	NEB Next Ultra II	0.006971	< 0.03	0	BRAFV600E	ddPCR	243503155	4659	0.001913322
PMC1070	PMC1070_28_08_15	MRV	A	EDTA	cancer	not collated yet	melanoma	Post-operative	II	Tapestation cfDNA kit	54	NEB Next Ultra II	0.003722	< 0.03	0	KIT V559G	ddPCR	258405768	11069	0.004283573
PMC1072	PMC1072_19_06_15	MRV	A	EDTA	cancer	not collated yet	melanoma	Post-operative	III	Tapestation cfDNA kit	62.5	NEB Next Ultra II	0.02319	< 0.03	0	NRASQ61K	ddPCR	272781815	4442	0.001628408
PMC1076	PMC1076_25_09_15	MRV	A	EDTA	cancer	not collated yet	melanoma	Post-operative	III	Tapestation cfDNA kit	25.41	NEB Next Ultra II	0.009525	< 0.03	0	BRAFV600E	ddPCR	259007634	4216	0.001627751
PMC1099	PMC1099_06_11_15	MRV	A	EDTA	cancer	not collated yet	melanoma	Post-operative	III	Tapestation cfDNA kit	7.5	NEB Next Ultra II	0.00264	< 0.03	0	TERT mutation	ddPCR	299972340	11816	0.00393903
PMC1100	PMC1100_09_10_15	MRV	A	EDTA	cancer	not collated yet	melanoma	Post-operative	III	Tapestation cfDNA kit	35	NEB Next Ultra II	0.004482	< 0.03	0	NRASQ61L	ddPCR	263224786	8728	0.003315797
PMC1107	PMC1107_11_12_15	MRV	A	EDTA	cancer	not collated yet	melanoma	Post-operative	III	Tapestation cfDNA kit	7.83	NEB Next Ultra II	0.005575	< 0.03	0	NRAS Q61H	ddPCR	253278428	6264	0.002473168
PMC1233	PMC1233_07_10_16	MRV	A	EDTA	cancer	not collated yet	melanoma	Post-operative	III	Tapestation cfDNA kit	71.6	NEB Next Ultra II	0.0108	< 0.03	0	NRAS G13D	ddPCR	308320397	7511	0.002436102
ALF568	ALF568_04_02_16	MRV	A	EDTA	cancer	not collated yet	melanoma	Baseline	III	Tapestation cfDNA kit	3.68	NEB Next Ultra II	0.00875	< 0.03	0	BRAFV600E	ddPCR	195077915	85182	0.04366563
PMC1141	PMC1141_29_1_2016	MRV	A	EDTA	cancer	not collated yet	melanoma	Baseline	III	Tapestation cfDNA kit	0.2	NEB Next Ultra II	0.07334	0.10 < TF > 0.03	24.18300654	BRAFV600E	ddPCR	37218328	45191	0.12142136
PMC0373	PMC0373_03_03_11	MRV	A	EDTA	cancer	not collated yet	melanoma	Baseline	II	Tapestation cfDNA kit	4.968	NEB Next Ultra II	0.01203	< 0.03	0	NRAS Q61K	ddPCR	227875788	15544	0.00682126
PMC0630	PMC0630_24_08_12	MRV	A	EDTA	cancer	not collated yet	melanoma	Baseline	III	Tapestation cfDNA kit	6.026	NEB Next Ultra II	0.005321	< 0.03	0.147710487	TP53 R248W	ddPCR	292175530	25137	0.00860339
PMC0685	PMC0685_21_12_12	MRV	A	EDTA	cancer	not collated yet	melanoma	Baseline	III	Tapestation cfDNA kit	0.92	NEB Next Ultra II	0.01315	< 0.03	0	BRAF V600E	ddPCR	179130126	39691	0.022157635
PMC0953	PMC0953_28_08_14	MRV	A	EDTA	cancer	not collated yet	melanoma	Baseline	III	Tapestation cfDNA kit	4.498	NEB Next Ultra II	0.008517	< 0.03	0	BRAFV600K	ddPCR	247974762	14214	0.005732035
PMC0971	PMC0971_24_10_14	MRV	A	EDTA	cancer	not collated yet	melanoma	Baseline	III	Tapestation cfDNA kit	18.504	NEB Next Ultra II	0.003468	< 0.03	0.148662042	NRAS Q61R	ddPCR	227969352	26111	0.011453733
PMC0976	PMC0976_28_11_14	MRV	A	EDTA	cancer	not collated yet	melanoma	Baseline	III	Tapestation cfDNA kit	2.56	NEB Next Ultra II	0.007103	< 0.03	0	BRAF V600E	ddPCR	220723964	60778	0.02753575
PMC0980	PMC0980_19_12_14	MRV	A	EDTA	cancer	not collated yet	melanoma	Baseline	III	Tapestation cfDNA kit	0.55	NEB Next Ultra II	0.006168	< 0.03	0	BRAF V600E	ddPCR	191698085	34454	0.017973054
PMC0985	PMC0985_05_12_14	MRV	A	EDTA	cancer	not collated yet	melanoma	Baseline	III	Tapestation cfDNA kit	0.93	NEB Next Ultra II	0.004688	< 0.03	0	BRAF V600E	ddPCR	214716745	28012	0.013046025
PMC1004	PMC1004_28_01_15	MRV	A	EDTA	cancer	not collated yet	melanoma	Baseline	II	Tapestation cfDNA kit	2.61	NEB Next Ultra II	0.004171	< 0.03	0	TERT mutation	ddPCR	258903403	23117	0.008928813
PMC1009	PMC1009_26_02_15	MRV	A	EDTA	cancer	not collated yet	melanoma	Baseline	III	Tapestation cfDNA kit	1.11	NEB Next Ultra II	0.003506	< 0.03	0	BRAF V600E	ddPCR	231599809	13871	0.00598921
PMC1033	PMC1033_24_04_15	MRV	A	EDTA	cancer	not collated yet	melanoma	Baseline	III	Tapestation cfDNA kit	2.23	NEB Next Ultra II	0.003574	< 0.03	0	NRASQ61R	ddPCR	170637239	20932	0.012266959
PMC1040	PMC1040_29_05_15	MRV	A	EDTA	cancer	not collated yet	melanoma	Baseline	III	Tapestation cfDNA kit	3.44	NEB Next Ultra II	0.01689	< 0.03	Positive but no MAF	TERT mutation	ddPCR	245818274	14211	0.0057811
PMC1070	PMC1070_10_08_15	MRV	A	EDTA	cancer	not collated yet	melanoma	Baseline	II	Tapestation cfDNA kit	17.853	NEB Next Ultra II	0.002828	< 0.03	0	EGFR P772L	ddPCR	224952276	12916	0.005741662
PMC1074	PMC1074_18_08_15	MRV	A	EDTA	cancer	not collated yet	melanoma	Baseline	III	Tapestation cfDNA kit	1.305	NEB Next Ultra II	0.00238	< 0.03	0	BRAFV600E	ddPCR	170989384	71336	0.041719549
PMC1082	PMC1082_08_10_15	MRV	A	EDTA	cancer	not collated yet	melanoma	Baseline	III	Tapestation cfDNA kit	5.76	NEB Next Ultra II	0.004069	< 0.03	0	BRAFV600E	ddPCR	233832037	17141	0.007330475
PMC1095	PMC1095_09_10_15	MRV	A	EDTA	cancer	not collated yet	melanoma	Baseline	III	Tapestation cfDNA kit	0.04	NEB Next Ultra II	0.01214	< 0.03	0	BRAFV600E	ddPCR	136499582	43339	0.03175028
PMC1132	PMC1132_26_02_16	MRV	A	EDTA	cancer	not collated yet	melanoma	Baseline	III	Tapestation cfDNA kit	2.99	NEB Next Ultra II	0.009125	< 0.03	0	NRASQ61L	ddPCR	268332758	33624	0.01253071
PMC1152	PMC1152_24_03_16	MRV	A	EDTA	cancer	not collated yet	melanoma	Baseline	II	Tapestation cfDNA kit	2.064	NEB Next Ultra II	0.002871	< 0.03	0	BRAFV600E	ddPCR	178425728	49192	0.027570015
PMC1160	PMC1160_18_03_16	MRV	A	EDTA	cancer	not collated yet	melanoma	Baseline	II	Tapestation cfDNA kit	9.438	NEB Next Ultra II	0.008102	< 0.03	0	NRASQ61K	ddPCR	203575175	90581	0.044495111
PMC1180	PMC1180_29_04_16	MRV	A	EDTA	cancer	not collated yet	melanoma	Baseline	III	Tapestation cfDNA kit	5.238	NEB Next Ultra II	0.004554	< 0.03	0	NRASQ61K	ddPCR	242956584	30360	0.01249606
PMC1196	PMC1196_15_06_16	MRV	A	EDTA	cancer	not collated yet	melanoma	Baseline	III	Tapestation cfDNA kit	6.318	NEB Next Ultra II	0.005006	< 0.03	0	TERT mutation	ddPCR	230515504	13499	0.005856005
PMC1214	PMC1214_17_06_16	MRV	A	EDTA	cancer	not collated yet	melanoma	Baseline	III	Tapestation cfDNA kit	2.232	NEB Next Ultra II	0.01525	< 0.03	7.373868047	BRAFV600E	ddPCR	208622479	67587	0.032396797
PMC1233	PMC1233_23_09_16	MRV	A	EDTA	cancer	not collated yet	melanoma	Baseline	III	Tapestation cfDNA kit	10.7	NEB Next Ultra II	0.0263	< 0.03	0	NRAS G13D	ddPCR	230387223	36563	0.015870238
PMC0795	PMC0795_26_09_13	MRV	A	EDTA	cancer	not collated yet	melanoma	Baseline	III	Tapestation cfDNA kit	22.8	NEB Next Ultra II	0.0101	< 0.03	0.129366106	NRAS Q61K	ddPCR	208586780	8092	0.00387944
PMC0811	PMC0811_04_10_13	MRV	A	EDTA	cancer	not collated yet	melanoma	Baseline	III	Tapestation cfDNA kit	11.902	NEB Next Ultra II	0.351	TF > 0.30	Positive but no MAF	TERT mutation	ddPCR	294338040	10547	0.003583295
PMC0987	PMC0987_30_01_15	MRV	A	EDTA	cancer	not collated yet	melanoma	Baseline	III	Tapestation cfDNA kit	4.83	NEB Next Ultra II	0.008514	< 0.03	0	BRAFV600E	ddPCR	225974515	6063	0.002683046
PMC1058	PMC1058_10_07_15	MRV	A	EDTA	cancer	not collated yet	melanoma	Baseline	III	Tapestation cfDNA kit	5.19	NEB Next Ultra II	0.01035	< 0.03	0	BRAFV600E	ddPCR	273099309	12930	0.004734541
PMC1082	PMC1082_29_10_15	MRV	A	EDTA	cancer	not collated yet	melanoma	Baseline	III	Tapestation cfDNA kit	6.39	NEB Next Ultra II	0.007233	< 0.03	0	BRAFV600E	ddPCR	208344591	8511	0.004085059
PMC1087	PMC1087_18_09_15	MRV	A	EDTA	cancer	not collated yet	melanoma	Baseline	III	Tapestation cfDNA kit	14.144	NEB Next Ultra II	0.006917	< 0.03	0	BRAFV600E	ddPCR	239172874	9623	0.00402345
PMC1092	PMC1092_08_05_15	MRV	A	EDTA	cancer	not collated yet	melanoma	Baseline	II	Tapestation cfDNA kit	1.99	NEB Next Ultra II	0.005484	< 0.03	0	KIT L576P	ddPCR	181812081	7404	0.004072337
PMC1232	PMC1232_29_05_15	MRV	A	EDTA	cancer	not collated yet	melanoma	Baseline	III	Tapestation cfDNA kit	5.78	NEB Next Ultra II	0.008515	< 0.03	0.273224044	NRAS G12D	ddPCR	269510653	7979	0.002960551
PMC0741	PMC0741_03_10_2014	MBS	A	EDTA	cancer	not collated yet	melanoma	Baseline	IV	Tapestation cfDNA kit	0.28	NEB Next Ultra II	0.1285	0.20 < TF > 0.10	0	BRAF V600E	ddPCR	277278934	9488	0.003421825
MEL76	MEL76_19_2_14	MBS	A	EDTA	cancer	not collated yet	melanoma	Baseline	IV	Tapestation cfDNA kit	2.919	NEB Next Ultra II	0.2943	0.30 < TF > 0.20	53.37837838	BRAF V600K	ddPCR	236461909	7673	0.00324492
MEL55	MEL55-061213	MBS	A	EDTA	cancer	not collated yet	melanoma	Baseline	IV	Tapestation cfDNA kit	5	NEB Next Ultra II	0.4336	TF > 0.30	81.04366347	BRAF V600K	ddPCR	249436773	5737	0.002299982
MEL15	MEL15_19_10_12	MBS	A	EDTA	cancer	not collated yet	melanoma	Baseline	IV	Tapestation cfDNA kit	1.2635	NEB Next Ultra II	0.1597	0.20 < TF > 0.10	12	BRAF V600E	ddPCR	244582711	90395	0.036958867
99	99_25_07_2014	MBS	A	EDTA	cancer	not collated yet	melanoma	Baseline	IV	Tapestation cfDNA kit	54	NEB Next Ultra II	0.1016	0.20 < TF > 0.10	31.09540636	BRAF V600E	ddPCR	182876316	4067	0.002223907
98	98_18_07_2014	MBS	A	EDTA	cancer	not collated yet	melanoma	Baseline	IV	Tapestation cfDNA kit	100	NEB Next Ultra II	0.2217	0.30 < TF > 0.20	NA	NA	NA	186969592	3582	0.00191582
84	84_26_08_2014	MBS	A	EDTA	cancer	not collated yet	melanoma	Baseline	IV	Tapestation cfDNA kit	16.2	NEB Next Ultra II	0.06571	0.10 < TF > 0.03	NA	NA	NA	246356890	4420	0.001794145
80	80_18_1_2016	MBS	A	EDTA	cancer	not collated yet	melanoma	Baseline	IV	Tapestation cfDNA kit	10	NEB Next Ultra II	0.1005	0.20 < TF > 0.10	NA	NA	NA	191198333	6153	0.003218124
79	79_18_03_2015	MBS	A	EDTA	cancer	not collated yet	melanoma	Baseline	IV	Tapestation cfDNA kit	20	NEB Next Ultra II	0.3844	TF > 0.30	38.59844271	NRAS Q61K	ddPCR	211542775	9237	0.004366493
63	63_17_11_2014	MBS	A	EDTA	cancer	not collated yet	melanoma	Baseline	IV	Tapestation cfDNA kit	63	NEB Next Ultra II	0.3294	TF > 0.30	NA	NA	NA	216699298	22212	0.010250149
46	46-220714-rpt	MBS	A	EDTA	cancer	not collated yet	melanoma	Baseline	IV	Tapestation cfDNA kit	2.6	NEB Next Ultra II	0.03894	0.10 < TF > 0.03	NA	NA	NA	218697884	1619	0.000740291
208	208-180118	MBS	A	EDTA	cancer	not collated yet	melanoma	Baseline	IV	Tapestation cfDNA kit	1.8	NEB Next Ultra II	0.1826	0.20 < TF > 0.10	NA	NA	NA	259348908	13341	0.005144036
198	198-101117-rpt	MBS	A	EDTA	cancer	not collated yet	melanoma	Baseline	IV	Tapestation cfDNA kit	5	NEB Next Ultra II	0.7158	TF > 0.30	NA	NA	NA	156343646	14746	0.009431787
195	195-061017	MBS	A	EDTA	cancer	not collated yet	melanoma	Baseline	IV	Tapestation cfDNA kit	4.2	NEB Next Ultra II	0.08538	0.10 < TF > 0.03	NA	NA	NA	196762011	3865	0.001964302
194	194-061017	MBS	A	EDTA	cancer	not collated yet	melanoma	Baseline	IV	Tapestation cfDNA kit	4.7	NEB Next Ultra II	0.1911	0.20 < TF > 0.10	NA	NA	NA	263741933	4036	0.001530284
179	179_06_04_2017	MBS	A	EDTA	cancer	not collated yet	melanoma	Baseline	IV	Tapestation cfDNA kit	100	NEB Next Ultra II	0.2299	0.30 < TF > 0.20	NA	NA	NA	191185456	2912	0.001523128
175	175_15_03_2017	MBS	A	EDTA	cancer	not collated yet	melanoma	Baseline	IV	Tapestation cfDNA kit	0.42	NEB Next Ultra II	0.007478	< 0.03	NA	NA	NA	134854352	2136	0.001583931
170	170_17_02_2017	MBS	A	EDTA	cancer	not collated yet	melanoma	Baseline	IV	Tapestation cfDNA kit	48.5	NEB Next Ultra II	0.335	TF > 0.30	NA	NA	NA	199389451	5524	0.002770458
166	166_22_11_2016	MBS	A	EDTA	cancer	not collated yet	melanoma	Baseline	IV	Tapestation cfDNA kit	1.04	NEB Next Ultra II	0.01155	< 0.03	NA	NA	NA	168872939	2107	0.001247684
165	165_09_11_2016	MBS	A	EDTA	cancer	not collated yet	melanoma	Baseline	IV	Tapestation cfDNA kit	0.14	NEB Next Ultra II	0.006469	< 0.03	NA	NA	NA	96180582	1398	0.001453516
163	163_28_10_2016	MBS	A	EDTA	cancer	not collated yet	melanoma	Baseline	IV	Tapestation cfDNA kit	12.2	NEB Next Ultra II	0.009452	< 0.03	NA	NA	NA	215201777	1088	0.000505572
157	157_19_07_2016	MBS	A	EDTA	cancer	not collated yet	melanoma	Baseline	IV	Tapestation cfDNA kit	39.25	NEB Next Ultra II	0.2534	0.30 < TF > 0.20	NA	NA	NA	180850621	3303	0.001826369
155	155-300616-rpt	MBS	A	EDTA	cancer	not collated yet	melanoma	Baseline	IV	Tapestation cfDNA kit	2.8	NEB Next Ultra II	0.3019	TF > 0.30	NA	NA	NA	278920037	24973	0.008953462
154	154_01_07_2016	MBS	A	EDTA	cancer	not collated yet	melanoma	Baseline	IV	Tapestation cfDNA kit	0.66	NEB Next Ultra II	0.004985	< 0.03	0	NRAS Q61R	ddPCR	163083472	2045	0.001253959
151	151_3_02_2017	MBS	A	EDTA	cancer	not collated yet	melanoma	Baseline	IV	Tapestation cfDNA kit	56	NEB Next Ultra II	0.06818	0.10 < TF > 0.03	11.39896373	BRAF K601E	ddPCR	182018793	10027	0.005508772
145	145_18_03_2016	MBS	A	EDTA	cancer	not collated yet	melanoma	Baseline	IV	Tapestation cfDNA kit	0.7	NEB Next Ultra II	0.003652	< 0.03	NA	NA	NA	72338740	2146	0.002966599
144	144_24_02_2016	MBS	A	EDTA	cancer	not collated yet	melanoma	Baseline	IV	Tapestation cfDNA kit	0.28	NEB Next Ultra II	0.004064	< 0.03	NA	NA	NA	207409124	17056	0.008223361
143	143_15_02_2016	MBS	A	EDTA	cancer	not collated yet	melanoma	Baseline	IV	Tapestation cfDNA kit	1.6	NEB Next Ultra II	0.01564	< 0.03	NA	NA	NA	161686198	3247	0.002008211
140	140_22_04_2016	MBS	A	EDTA	cancer	not collated yet	melanoma	Baseline	IV	Tapestation cfDNA kit	0.14	NEB Next Ultra II	0.00705	< 0.03	NA	NA	NA	140542673	5801	0.004127572
136	136_26_11_2015	MBS	A	EDTA	cancer	not collated yet	melanoma	Baseline	IV	Tapestation cfDNA kit	100	NEB Next Ultra II	0.01184	< 0.03	NA	NA	NA	218177662	3822	0.001751783
134	134_04_09_2015	MBS	A	EDTA	cancer	not collated yet	melanoma	Baseline	IV	Tapestation cfDNA kit	0.498	NEB Next Ultra II	0.0241	< 0.03	NA	NA	NA	172484410	7528	0.004364452
133	133_31_08_15	MBS	A	EDTA	cancer	not collated yet	melanoma	Baseline	IV	Tapestation cfDNA kit	0.478	NEB Next Ultra II	0.1756	0.20 < TF > 0.10	NA	NA	NA	153580130	2858	0.001860918
126	126_15_06_2015	MBS	A	EDTA	cancer	not collated yet	melanoma	Baseline	IV	Tapestation cfDNA kit	6.6	NEB Next Ultra II	0.04033	0.10 < TF > 0.03	NA	NA	NA	83008438	5922	0.007134214
125	125_12_05_2015	MBS	A	EDTA	cancer	not collated yet	melanoma	Baseline	IV	Tapestation cfDNA kit	3.78	NEB Next Ultra II	0.01531	< 0.03	NA	NA	NA	240752904	1681	0.000698226
123	123_19_10_2015	MBS	A	EDTA	cancer	not collated yet	melanoma	Baseline	IV	Tapestation cfDNA kit	3.94	NEB Next Ultra II	0.005783	< 0.03	NA	NA	NA	225608468	1601	0.000709636
122	122_23_03_2015	MBS	A	EDTA	cancer	not collated yet	melanoma	Baseline	IV	Tapestation cfDNA kit	8.5	NEB Next Ultra II	0.007776	< 0.03	0.1	NRAS Q61R	ddPCR	234227761	6600	0.00281777
121	121_26_03_2015	MBS	A	EDTA	cancer	not collated yet	melanoma	Baseline	IV	Tapestation cfDNA kit	0.72	NEB Next Ultra II	0.006518	< 0.03	NA	NA	NA	193352207	5391	0.002788176
114	114_11_11_2014	MBS	A	EDTA	cancer	not collated yet	melanoma	Baseline	IV	Tapestation cfDNA kit	0.54	NEB Next Ultra II	0.03657	0.10 < TF > 0.03	NA	NA	NA	151946292	4978	0.003276158
108	108_18_09_2015	MBS	A	EDTA	cancer	not collated yet	melanoma	Baseline	IV	Tapestation cfDNA kit	1.46	NEB Next Ultra II	0.01679	< 0.03	NA	NA	NA	303225181	2600	0.000857449
PM01259	PM01259	A1	A	EDTA	healthy	NA	healthy	NA	healthy	Tapestation cfDNA kit	16.3	NEB Next Ultra II	0.01627	healthy	NA	NA	NA	133628699	2355	0.001762346
06_039_ARCHIVE	06_039_ARCHIVE_normal	A2	A	EDTA	healthy	NA	healthy	NA	healthy	Tapestation cfDNA kit	14.875	NEB Next Ultra II	0.001725	healthy	NA	NA	NA	234949692	6298	0.002680574
PM1075	PM1075_normal	A1	A	EDTA	healthy	NA	healthy	NA	healthy	Tapestation cfDNA kit	10.92	NEB Next Ultra II	0.01036	healthy	NA	NA	NA	226651036	1303	0.000574893
PM01064	PM01064_normal	A1	A	EDTA	healthy	NA	healthy	NA	healthy	Tapestation cfDNA kit	10.76	NEB Next Ultra II	0.004944	healthy	NA	NA	NA	310248421	1547	0.000498633
PM00995	PM00995	A1	A	EDTA	healthy	NA	healthy	NA	healthy	Tapestation cfDNA kit	10.5	NEB Next Ultra II	0.005733	healthy	NA	NA	NA	175303987	1956	0.001115776
PM01191	PM01191	A1	A	EDTA	healthy	NA	healthy	NA	healthy	Tapestation cfDNA kit	9.66	NEB Next Ultra II	0.004069	healthy	NA	NA	NA	256320773	2680	0.001045565
PM01263	PM01263	A1	A	EDTA	healthy	NA	healthy	NA	healthy	Tapestation cfDNA kit	9.1	NEB Next Ultra II	0.01254	healthy	NA	NA	NA	281074557	6940	0.002469096
PM1067	PM1067_normal	A1	A	EDTA	healthy	NA	healthy	NA	healthy	Tapestation cfDNA kit	8.48	NEB Next Ultra II	0.01141	healthy	NA	NA	NA	273859973	2879	0.001051267
PM01011	PM01011	A1	A	EDTA	healthy	NA	healthy	NA	healthy	Tapestation cfDNA kit	7.65	NEB Next Ultra II	0.003703	healthy	NA	NA	NA	213733337	15251	0.007135527
PM01209	PM01209	A1	A	EDTA	healthy	NA	healthy	NA	healthy	Tapestation cfDNA kit	6.1	NEB Next Ultra II	0.01113	healthy	NA	NA	NA	193111367	8673	0.004491191
PM1070	PM1070_normal	A1	A	EDTA	healthy	NA	healthy	NA	healthy	Tapestation cfDNA kit	5.24	NEB Next Ultra II	0.008281	healthy	NA	NA	NA	218110891	5121	0.002347888
PM01282	PM01282	A1	A	EDTA	healthy	NA	healthy	NA	healthy	Tapestation cfDNA kit	4.6	NEB Next Ultra II	0.008607	healthy	NA	NA	NA	197249034	1854	0.000939929
PM1062	PM1062_normal	A1	A	EDTA	healthy	NA	healthy	NA	healthy	Tapestation cfDNA kit	3.988	NEB Next Ultra II	0.004529	healthy	NA	NA	NA	229053122	3349	0.001462106
PM01100	PM01100	A1	A	EDTA	healthy	NA	healthy	NA	healthy	Tapestation cfDNA kit	3.816	NEB Next Ultra II	0.003157	healthy	NA	NA	NA	171427236	1927	0.001124092
06_060_ARCHIVE	06_060_ARCHIVE_normal	A2	A	EDTA	healthy	NA	healthy	NA	healthy	Tapestation cfDNA kit	3.7	NEB Next Ultra II	0.01332	healthy	NA	NA	NA	256457163	2424	0.000945187
06_012_ARCHIVE	06_012_ARCHIVE_normal	A2	A	EDTA	healthy	NA	healthy	NA	healthy	Tapestation cfDNA kit	3.525	NEB Next Ultra II	0.006833	healthy	NA	NA	NA	240090706	13604	0.005666192
PM1051	PM1051_normal	A1	A	EDTA	healthy	NA	healthy	NA	healthy	Tapestation cfDNA kit	3.376	NEB Next Ultra II	0.0111	healthy	NA	NA	NA	218187921	2673	0.001225091
06_061_ARCHIVE	06_061_ARCHIVE_normal	A2	A	EDTA	healthy	NA	healthy	NA	healthy	Tapestation cfDNA kit	3.225	NEB Next Ultra II	0.006631	healthy	NA	NA	NA	225331306	4915	0.002181233
PM01206	PM01206	A1	A	EDTA	healthy	NA	healthy	NA	healthy	Tapestation cfDNA kit	3.1275	NEB Next Ultra II	0.004094	healthy	NA	NA	NA	177595658	2131	0.001199917
PM1003	PM1003	A1	A	EDTA	healthy	NA	healthy	NA	healthy	Tapestation cfDNA kit	3.06	NEB Next Ultra II	0.008659	healthy	NA	NA	NA	220915239	1830	0.000828372
PM01307	PM01307	A1	A	EDTA	healthy	NA	healthy	NA	healthy	Tapestation cfDNA kit	3	NEB Next Ultra II	0.004669	healthy	NA	NA	NA	236901661	3981	0.001680444
PM1057	PM1057_normal	A1	A	EDTA	healthy	NA	healthy	NA	healthy	Tapestation cfDNA kit	2.972	NEB Next Ultra II	0.01524	healthy	NA	NA	NA	214764840	1658	0.000772007
PM3038	PM3038	A1	A	EDTA	healthy	NA	healthy	NA	healthy	Tapestation cfDNA kit	2.8315	NEB Next Ultra II	0.008141	healthy	NA	NA	NA	202824175	4452	0.002195005
PM01252	PM01252	A1	A	EDTA	healthy	NA	healthy	NA	healthy	Tapestation cfDNA kit	2.8	NEB Next Ultra II	0.009816	healthy	NA	NA	NA	171287642	10741	0.006270738
PM1063	PM1063__normal	A1	A	EDTA	healthy	NA	healthy	NA	healthy	Tapestation cfDNA kit	2.592	NEB Next Ultra II	0.004437	healthy	NA	NA	NA	202037378	3025	0.001497248
PM01187	PM01187	A1	A	EDTA	healthy	NA	healthy	NA	healthy	Tapestation cfDNA kit	2.565	NEB Next Ultra II	0.008037	healthy	NA	NA	NA	190909218	3387	0.001774142
PM4932	PM4932	A1	A	EDTA	healthy	NA	healthy	NA	healthy	Tapestation cfDNA kit	2.5335	NEB Next Ultra II	0.002642	healthy	NA	NA	NA	222604513	3676	0.001651359
PM1092	PM1092_normal	A1	A	EDTA	healthy	NA	healthy	NA	healthy	Tapestation cfDNA kit	2.2675	NEB Next Ultra II	0.008741	healthy	NA	NA	NA	236761041	2519	0.001063942
P5472	P5472	A1	A	EDTA	healthy	NA	healthy	NA	healthy	Tapestation cfDNA kit	2.192	NEB Next Ultra II	0.001804	healthy	NA	NA	NA	171960020	3700	0.002151663
PM1022	PM1022_normal	A1	A	EDTA	healthy	NA	healthy	NA	healthy	Tapestation cfDNA kit	2.056	NEB Next Ultra II	0.009784	healthy	NA	NA	NA	176059249	5869	0.003333537
PM1009	PM1009	A1	A	EDTA	healthy	NA	healthy	NA	healthy	Tapestation cfDNA kit	1.95	NEB Next Ultra II	0.008806	healthy	NA	NA	NA	152814855	2277	0.001490038
06_043_ARCHIVE	06_043_ARCHIVE_normal	A2	A	EDTA	healthy	NA	healthy	NA	healthy	Tapestation cfDNA kit	1.925	NEB Next Ultra II	0.005907	healthy	NA	NA	NA	231857377	1572	0.000678003
PM01097	PM01097	A1	A	EDTA	healthy	NA	healthy	NA	healthy	Tapestation cfDNA kit	1.672	NEB Next Ultra II	0.00379	healthy	NA	NA	NA	153475795	2753	0.001793768
06_013_ARCHIVE	06_013_ARCHIVE_normal	A2	A	EDTA	healthy	NA	healthy	NA	healthy	Tapestation cfDNA kit	1.5875	NEB Next Ultra II	0.009735	healthy	NA	NA	NA	201053072	2359	0.001173322
PM01137	PM01137	A1	A	EDTA	healthy	NA	healthy	NA	healthy	Tapestation cfDNA kit	1.52	NEB Next Ultra II	0.008194	healthy	NA	NA	NA	225369380	4895	0.00217199
06_011_ARCHIVE	06_011_ARCHIVE_normal	A2	A	EDTA	healthy	NA	healthy	NA	healthy	Tapestation cfDNA kit	1.4925	NEB Next Ultra II	0.006918	healthy	NA	NA	NA	207338443	2005	0.000967018
PM01088	PM01088	A1	A	EDTA	healthy	NA	healthy	NA	healthy	Tapestation cfDNA kit	1.48	NEB Next Ultra II	0.01064	healthy	NA	NA	NA	211059322	2037	0.000965131
PM00601	PM00601	A1	A	EDTA	healthy	NA	healthy	NA	healthy	Tapestation cfDNA kit	1.38	NEB Next Ultra II	0.002718	healthy	NA	NA	NA	225683053	5342	0.002367036
PM1010	PM1010	A1	A	EDTA	healthy	NA	healthy	NA	healthy	Tapestation cfDNA kit	1.34	NEB Next Ultra II	0.006086	healthy	NA	NA	NA	175568575	2072	0.001180166
06_005_ARCHIVE	06_005_ARCHIVE_normal	A2	A	EDTA	healthy	NA	healthy	NA	healthy	Tapestation cfDNA kit	1.255	NEB Next Ultra II	0.003253	healthy	NA	NA	NA	167992263	1584	0.000942901
PM1073	PM1073_normal	A1	A	EDTA	healthy	NA	healthy	NA	healthy	Tapestation cfDNA kit	1.216	NEB Next Ultra II	0.009643	healthy	NA	NA	NA	162110002	7953	0.004905928
PM01016	PM01016	A1	A	EDTA	healthy	NA	healthy	NA	healthy	Tapestation cfDNA kit	1.1	NEB Next Ultra II	0.002337	healthy	NA	NA	NA	130228499	4309	0.0033088
PM01283	PM01283	A1	A	EDTA	healthy	NA	healthy	NA	healthy	Tapestation cfDNA kit	1.1	NEB Next Ultra II	0.005229	healthy	NA	NA	NA	186049676	4389	0.002359047
27_017_ARCHIVE	27_017_ARCHIVE_normal	A2	A	EDTA	healthy	NA	healthy	NA	healthy	Tapestation cfDNA kit	1.064	NEB Next Ultra II	0.003274	healthy	NA	NA	NA	214382615	3732	0.001740813
06_054_ARCHIVE	06_054_ARCHIVE_normal	A2	A	EDTA	healthy	NA	healthy	NA	healthy	Tapestation cfDNA kit	0.9975	NEB Next Ultra II	0.005174	healthy	NA	NA	NA	251532289	2445	0.000972042
06_052_ARCHIVE	06_052_ARCHIVE_normal	A2	A	EDTA	healthy	NA	healthy	NA	healthy	Tapestation cfDNA kit	0.995	NEB Next Ultra II	0.003732	healthy	NA	NA	NA	237619164	2502	0.001052945
PM01253	PM01253	A1	A	EDTA	healthy	NA	healthy	NA	healthy	Tapestation cfDNA kit	0.9	NEB Next Ultra II	0.007023	healthy	NA	NA	NA	184657894	2344	0.001269374
PM01004	PM01004	A1	A	EDTA	healthy	NA	healthy	NA	healthy	Tapestation cfDNA kit	0.75	NEB Next Ultra II	0.008216	healthy	NA	NA	NA	176640015	1247	0.000705956
PM01138	PM01138	A1	A	EDTA	healthy	NA	healthy	NA	healthy	Tapestation cfDNA kit	0.7	NEB Next Ultra II	0.009729	healthy	NA	NA	NA	146450994	1466	0.001001017
06_048_ARCHIVE	06_048_ARCHIVE_normal	A2	A	EDTA	healthy	NA	healthy	NA	healthy	Tapestation cfDNA kit	0.6575	NEB Next Ultra II	0.008771	healthy	NA	NA	NA	195406965	1604	0.000820851
06_056_ARCHIVE	06_056_ARCHIVE_normal	A2	A	EDTA	healthy	NA	healthy	NA	healthy	Tapestation cfDNA kit	0.5475	NEB Next Ultra II	0.009366	healthy	NA	NA	NA	202932093	3091	0.00152317
PM01043	PM01043_30.1.20_normal	A1	A	EDTA	healthy	NA	healthy	NA	healthy	Tapestation cfDNA kit	0.5	NEB Next Ultra II	0.006649	healthy	NA	NA	NA	252494917	7594	0.003007585
PM1065	PM1065_normal	A1	A	EDTA	healthy	NA	healthy	NA	healthy	Tapestation cfDNA kit	0.476	NEB Next Ultra II	0.00875	healthy	NA	NA	NA	199264604	1819	0.000912857
PM01061	PM01061_normal	A1	A	EDTA	healthy	NA	healthy	NA	healthy	Tapestation cfDNA kit	0.42	NEB Next Ultra II	0.01066	healthy	NA	NA	NA	184477360	5034	0.00272879
PM01005	PM01005	A1	A	EDTA	healthy	NA	healthy	NA	healthy	Tapestation cfDNA kit	0.21	NEB Next Ultra II	0.00559	healthy	NA	NA	NA	175890403	1503	0.000854509
